# Supplementary material for: Protein structure aids predicting functional perturbation of missense variants in SCN5A and KCNQ1
Source: Comput Struct Biotechnol J. 2019 Feb 1;17:206–14. doi: 10.1016/j.csbj.2019.01.008 (PMC6383132; doi:10.1016/j.csbj.2019.01.008)
Supplement: Supplementary file 2 — Supplementary material 2 [file mmc2.csv]

resnum	var	ClinVar	nativeAA	mutAA	pamscore	ipeak	vhalfact	vhalfinact	recovfrominact	ilate	erate	blastpssm	provean_score	SIFT.prediction	SIFT	Polyphen2.prediction	polyphen2	aaneigh	aaneighvector	NeighborCount	NeighborVector	LOF	ipeak_dist	ipeak_dist_weight	ilate_dist	ilate_dist_weight	vhalfact_dist	vhalfact_dist_weight	vhalfinact_dist	vhalfinact_dist_weight	recovfrominact_dist	recovfrominact_dist_weight
9	G9V	not provided	G	V	-5	103.626943	1.3	0.1	93.10344822	113.6363736	2.043	3.9	-7.54	*DAMAGING	0	probablydamaging	1	NA	NA	NA	NA	0	NA	NA	NA	NA	NA	NA	NA	NA	NA	NA
18	R18Q	uncertain significance_not provided	R	Q	-2	90.67357513	0.5	2.2	86.2068966	NA	2.052	1.06	-1.3	*DAMAGING	0.04	probablydamaging	0.997	NA	NA	NA	NA	0	NA	NA	NA	NA	NA	NA	NA	NA	NA	NA
18	R18W	uncertain significance_not provided_likely benign	R	W	-2	107.857513	0.4	6.15	82.75862073	157.6818283	2.052	-1.73	-4.64	*DAMAGING	0	probablydamaging	1	NA	NA	NA	NA	0	NA	NA	NA	NA	NA	NA	NA	NA	NA	NA
27	R27H	not provided_likely benign_pathogenic	R	H	-2	82.38341969	4	-0.4	110.3448275	NA	1.154	2.76	-3.65	*DAMAGING	0	probablydamaging	0.994	NA	NA	NA	NA	0	NA	NA	NA	NA	NA	NA	NA	NA	NA	NA
30	E30G	not provided	E	G	-4	110	0	3	NA	183.0000098	1.671	-1.05	-4.74	*DAMAGING	0	probablydamaging	0.999	NA	NA	NA	NA	0	NA	NA	NA	NA	NA	NA	NA	NA	NA	NA
34	R34C	benign_likely benign	R	C	-8	83.48909657	-2	0	85.71428564	NA	2.393	-2.76	-3.7	*DAMAGING	0.03	probablydamaging	0.984	NA	NA	NA	NA	0	NA	NA	NA	NA	NA	NA	NA	NA	NA	NA
35	G35S	NA	G	S	-2	116.0621762	-1.7	-1.8	81.03448269	NA	2.91	0.49	0.89	TOLERATED	0.08	benign	0.001	NA	NA	NA	NA	0	NA	NA	NA	NA	NA	NA	NA	NA	NA	NA
43	R43Q	uncertain significance_not provided	R	Q	-2	100	-0.29	-1.77	122.2222223	NA	3.037	0.02	-0.99	TOLERATED	0.06	benign	0.133	NA	NA	NA	NA	0	NA	NA	NA	NA	NA	NA	NA	NA	NA	NA
48	E48K	uncertain significance_not provided	E	K	-4	63	4	-3	NA	NA	2.175	0.63	-1.95	TOLERATED	0.08	probablydamaging	0.997	NA	NA	NA	NA	0	NA	NA	NA	NA	NA	NA	NA	NA	NA	NA
70	N70K	not provided	N	K	-1	100	NA	-0.14	78.49162006	NA	1.096	0.43	-1.91	*DAMAGING	0	probablydamaging	0.985	NA	NA	NA	NA	0	NA	NA	NA	NA	NA	NA	NA	NA	NA	NA
87	Y87C	NA	Y	C	-4	69	1	-2	NA	115.00001	0.3008	0.36	-8.26	*DAMAGING	0	probablydamaging	0.999	NA	NA	NA	NA	0	NA	NA	NA	NA	NA	NA	NA	NA	NA	NA
94	I94V	uncertain significance	I	V	2	109.2715232	-0.5	-1.3	NA	52.7472627	0.8054	2.03	-0.56	NA	NA	benign	0.009	NA	NA	NA	NA	0	NA	NA	NA	NA	NA	NA	NA	NA	NA	NA
95	V95I	uncertain significance_not provided_likely pathogenic	V	I	2	106.2176166	1.2	1	98.27586204	NA	0.1921	1.23	-0.95	*DAMAGING	0	probablydamaging	0.999	NA	NA	NA	NA	0	NA	NA	NA	NA	NA	NA	NA	NA	NA	NA
104	R104Q	pathogenic	R	Q	-2	0	NA	NA	NA	NA	0.1787	-0.62	-3.8	*DAMAGING	0	probablydamaging	1	NA	NA	NA	NA	1	NA	NA	NA	NA	NA	NA	NA	NA	NA	NA
104	R104W	not provided_likely pathogenic	R	W	-2	0	NA	NA	NA	NA	0.1787	-0.38	-7.59	*DAMAGING	0	probablydamaging	1	NA	NA	NA	NA	1	NA	NA	NA	NA	NA	NA	NA	NA	NA	NA
104	R104K	NA	R	K	0	0	NA	NA	NA	NA	0.1787	0.72	-2.85	*DAMAGING	0	probablydamaging	0.995	NA	NA	NA	NA	1	NA	NA	NA	NA	NA	NA	NA	NA	NA	NA
121	R121W	not provided_likely pathogenic_pathogenic	R	W	-2	0	NA	NA	NA	NA	0.1446	-7.16	-7.57	*DAMAGING	0	probablydamaging	1	-1121.59	-554.493	10.4319	0.115799	1	56.09781173	0.106230612	99.12100228	0.051927238	2.909510806	0.105791065	3.4156613	0.105791065	83.95473808	0.061685007
124	A124D	NA	A	D	-3	23.46467874	3.6	3.2	NA	NA	0.7846	-6.34	-5.23	*DAMAGING	0	probablydamaging	0.986	-1121.44	-553.439	10.6981	0.259785	1	64.13152619	0.211609342	97.28610633	0.120282347	2.472224303	0.168284141	3.497230932	0.168345149	84.7242848	0.167049075
125	V125L	not provided	V	L	-2	77.20984456	2.35	3.55	82.75862073	96.68182818	0.4557	-0.05	-1.33	*DAMAGING	0	benign	0.264	-1122.07	-554.835	9.45947	0.382537	0	40.04395779	0.253806241	263.960967	0.000474265	3.266953907	0.20237301	3.278703011	0.202436023	89.68610107	0.081522226
126	K126E	not provided	K	E	-4	89.11917098	2.8	3.4	89.6551724	NA	1.19	-1.06	-3.7	*DAMAGING	0.01	possiblydamaging	0.919	-1122.08	-554.878	6.91968	0.532586	0	53.24168048	0.13934224	96.81404145	0.081435097	2.802464476	0.128681075	3.417580282	0.128704809	82.76809506	0.081411499
137	I137V	NA	I	V	2	109.2198582	-0.7	1.6	NA	NA	0.2308	3.71	-0.9	*DAMAGING	0	possiblydamaging	0.456	-1121.87	-554.909	9.45463	0.215436	0	86.91142292	0.069280293	414.1976889	0.030906354	3.997299215	0.063416937	-0.434641709	0.08151935	110.5887634	0.046364496
141	I141V	NA	I	V	2	96.06800479	-4.5	0.75	93.39622634	NA	0.2995	2.21	-0.86	*DAMAGING	0	possiblydamaging	0.63	-1121.87	-554.785	11.0466	0.114107	0	93.7155493	0.200056267	412.4664169	0.129747397	-0.994452814	0.155988083	-1.78379071	0.223277152	111.0702521	0.193687445
161	E161K	not provided_pathogenic	E	K	-4	40	11.9	0.9	94.73684207	NA	0.533	-2.88	-3.45	*DAMAGING	0	probablydamaging	0.999	-1122.23	-554.397	8.88907	0.310053	1	87.6144852	0.024147199	112.6663184	0.034425162	-6.324402256	0.043155838	-3.525800526	0.044516484	109.5779595	0.038495855
185	A185T	not provided	A	T	-1	56	3	7	NA	243.0000097	2.454	-0.95	-0.6	TOLERATED	0.13	possiblydamaging	0.873	-1121.64	-554.37	8.94632	0.413062	0	11.83653503	0.080384137	128.0089638	0.01002177	0.24478965	0.010538661	1.050826679	0.010668035	96.96029481	0.000801636
187	T187I	uncertain significance_not provided	T	I	-2	0	NA	NA	NA	NA	0.2654	-4.2	-5.49	*DAMAGING	0	probablydamaging	0.999	-1121.14	-554.958	7.66363	0.452012	1	73.4036208	0.136356652	183.5620608	0.135539449	1.534986967	0.13587548	4.048097471	0.135985629	96.10753463	0.000729869
190	R190Q	uncertain significance_not provided	R	Q	-2	92	0	1	NA	121.0000099	0.2217	0.09	-3.87	*DAMAGING	0.02	probablydamaging	0.999	-1121.98	-554.499	6.00921	0.586564	0	7.416971532	0.075751019	245.2024031	0.009488751	2.904507862	0.009624861	6.806377511	0.009684956	101.6212998	0.000152424
212	L212P	not provided_pathogenic	L	P	-7	120	-15.4	-9	193.5185187	NA	1.628	-0.24	-6.79	*DAMAGING	0	probablydamaging	0.999	-1124.36	-556.755	4.68596	0.519555	0	77.57713645	0.025635173	286.4581114	0.025594088	-0.691271837	0.026693331	0.594665213	0.026713569	103.6350486	0.026676343
216	S216L	uncertain significance_not provided_likely benign	S	L	-8	70	0.4	2.85	96.21359228	430.3030407	0.4859	-3.76	-5.84	*DAMAGING	0	probablydamaging	0.982	-1120.82	-554.023	7.02494	0.429806	0	80.00759889	0.104524801	80.31609627	0.094192541	-3.888344159	0.109592643	-4.552753924	0.109709369	174.4864187	0.10965382
219	R219H	likely pathogenic	R	H	-2	100	-2.49	-1.42	95.29411761	100.0000099	0.2916	-3.36	-4.88	*DAMAGING	0	probablydamaging	0.999	-1122.36	-555.239	8.45748	0.410521	0	62.57998592	0.11316948	173.9189483	0.149760527	-4.855864431	0.169686556	-3.621035238	0.170549839	148.3871138	0.169940891
220	T220I	uncertain significance_benign_likely benign_pathogenic	T	I	-2	49.17218543	-0.6	-5.9	251.1627908	61.5384715	0.3888	0.82	-5.85	*DAMAGING	0	probablydamaging	0.999	-1122.47	-555.091	10.0215	0.179065	1	83.67469373	0.102518691	225.4637234	0.121238147	-3.744353097	0.124245937	-0.986755863	0.125465644	99.60950111	0.125130741
222	R222Q	not provided_pathogenic	R	Q	-2	NA	-13.9	-6.7	107.6923076	69.23077925	0.09216	-0.69	-3.9	*DAMAGING	0	probablydamaging	0.995	-1121.85	-555.005	10.9123	0.215257	NA	80.944733	0.160654285	182.1254148	0.101856324	0.595856346	0.13546109	-1.499458811	0.148871842	126.1958368	0.140839841
225	R225Q	not provided	R	Q	-2	NA	-2.9	-4.2	120	184.6153946	0.1319	-3.86	-3.9	*DAMAGING	0	probablydamaging	0.995	-1121.86	-554.6	11.2029	0.12285	NA	119.7770832	1.234783246	666.5688987	0.502366807	-2.299335963	0.619947694	-0.99053311	1.121610665	106.0453971	1.065910678
225	R225W	uncertain significance_not provided_likely pathogenic_pathogenic	R	W	-2	87.5	NA	-1.81	97.48603345	NA	0.1319	-6.48	-7.8	*DAMAGING	0	probablydamaging	1	-1122.29	-554.993	11.2029	0.12285	0	141.7355851	0.734862831	421.4451366	1.015796929	-2.700959948	1.133397306	-2.110486267	1.135060277	116.4963542	1.079300195
225	R225P	NA	R	P	-4	185.880829	-3.15	-0.7	115.8741259	669.2307795	0.1319	-6.18	-6.83	*DAMAGING	0	probablydamaging	0.999	-1121.38	-554.18	11.2029	0.12285	0	74.79611381	0.734842592	181.2482402	0.515796929	-2.346073349	0.633377067	-2.599332959	1.135040038	107.9762246	1.079279957
226	A226V	uncertain significance	A	V	-2	24.32243056	NA	NA	NA	NA	0.3081	1.08	-3.75	*DAMAGING	0.03	probablydamaging	0.998	-1122.14	-554.609	11.6904	0.0460434	1	25.73782304	0.648689428	403.5472729	0.120701745	-1.03952295	0.147469686	-1.777917008	0.208328804	112.0808543	0.178505567
226	A226D	NA	A	D	-3	0	NA	NA	NA	NA	0.3081	-5.59	-5.79	*DAMAGING	0	probablydamaging	0.994	-1121.35	-553.405	11.6904	0.0460434	1	47.98637859	0.695093667	403.5472729	0.120701745	-1.808190434	0.193873924	-1.307263468	0.254733042	108.4290371	0.221868695
230	I230T	uncertain significance_not provided_likely pathogenic	I	T	-2	16.92307692	10.2	2.5	NA	NA	0.4503	0.35	-4.55	*DAMAGING	0	probablydamaging	0.993	-1121.52	-554.154	10.0287	0.160405	1	63.1839195	0.131676777	415.1198657	0.008022225	-0.198045775	0.019410814	-1.038420095	0.05979994	110.8366221	0.02187224
232	V232I	uncertain significance_likely benign_pathogenic	V	I	2	100	NA	0	NA	NA	0.4539	0.41	-0.98	TOLERATED	0.25	possiblydamaging	0.454	-1122.05	-554.321	6.49816	0.392502	0	37.29903845	0.060838479	420.1654791	0.003391966	6.994345449	0.048887012	1.71386057	0.050549984	102.8744285	0.010531053
240	V240M	uncertain significance_not provided	V	M	-1	81.25	NA	NA	NA	NA	0.2637	0.05	-2.93	*DAMAGING	0	probablydamaging	1	-1121.89	-554.976	9.4799	0.304748	0	45.57725978	0.061821946	362.0744613	0.000867699	6.195847218	0.054933333	-0.70201391	0.057708668	119.6919657	0.018649944
245	Q245K	not provided	Q	K	-3	84	-4	1	NA	NA	0.754	2.39	-3.4	*DAMAGING	0	possiblydamaging	0.953	-1121.74	-554.755	10.1897	0.354593	0	87.4717859	0.025496756	195.0300036	0.012002234	-3.218854244	0.015634098	-5.221568643	0.015660648	131.2097002	0.003418074
262	S262G	uncertain significance_likely pathogenic	S	G	-2	105	NA	NA	NA	NA	0.1617	-4.11	-3.9	*DAMAGING	0	possiblydamaging	0.645	-1122.15	-555.086	9.40965	0.332823	0	84.64859447	0.020237547	329.1815331	0.00963255	2.446659185	0.019283696	1.367867822	0.019943222	814.8116366	0.008185535
270	Q270K	not provided	Q	K	-3	66.66666667	-5.8	9.9	82.75862073	250.00001	0.1279	-3.38	-3.9	*DAMAGING	0	probablydamaging	0.997	-1121.73	-554.227	10.571	0.227776	0	90.41214893	0.115314424	487.0107738	0.009213322	-1.607022788	0.061537654	-6.137434854	0.135004587	172.4992956	0.023905091
282	R282H	not provided_pathogenic	R	H	-2	5.026139654	5	5.3	95.34883718	NA	2.189	-0.88	-2.53	*DAMAGING	0.04	probablydamaging	1	-1121.55	-554.562	7.5457	0.310916	1	52.73682519	0.02215963	450.0000096	0.000188182	-2.514239252	0.02215963	-3.408820509	0.02215963	119.3877551	0.000188182
298	G298S	uncertain significance_not provided_pathogenic	G	S	-2	67.5	3.6	7.4	342.8571431	NA	3.771	-0.21	-0.47	TOLERATED	0.31	possiblydamaging	0.824	NA	NA	NA	NA	0	NA	NA	NA	NA	NA	NA	NA	NA	NA	NA
325	L325R	not provided	L	R	-8	18.18181818	10.4	4.4	NA	NA	1.264	-2.29	-5.72	*DAMAGING	0	benign	0.317	-1120.94	-555.003	13.0229	0.190704	1	39.09764702	0.019909154	1685.217943	0.007682915	0.70115977	0.018229422	0.235149945	0.019676927	115.7731999	0.005749183
336	P336L	not provided	P	L	-7	17.55102041	0.85	-1.5	NA	NA	0.9259	-2.24	-9.68	*DAMAGING	0.02	probablydamaging	0.998	-1119.99	-552.398	5.66511	0.588776	1	34.21948691	0.022633408	450.0000096	0.000134199	2.337396894	0.022633408	1.189308756	0.022633408	95.65985938	0.010372234
340	R340Q	uncertain significance_not provided	R	Q	-2	85.71428571	-6.2	-5.5	NA	NA	3.759	0.59	-0.21	TOLERATED	0.26	probablydamaging	0.984	-1122.07	-554.763	7.11494	0.509354	0	10.30508449	0.019254393	NA	0	3.767821515	0.019254393	2.763567777	0.019254393	95.34883718	0.01120329
351	G351V	not provided	G	V	-5	14.20765027	NA	2.1	120	NA	0.5892	-2.16	-7.79	*DAMAGING	0	probablydamaging	1	-1121.42	-554.497	7.34053	0.42898	1	22.06577278	0.216270283	998.9449299	0.203800055	0.603610119	0.208239259	-5.865805537	0.208246627	86.06943153	0.003008144
353	T353I	not provided	T	I	-2	40.85749348	1.6	2.34	NA	2953.763449	0.09125	1.78	-5.86	*DAMAGING	0	probablydamaging	0.98	-1122.59	-555.374	11.555	0.141643	1	16.75932336	0.146652552	95.0881334	0.052401233	1.686310978	0.074786957	-2.026923854	0.138923107	109.2747604	0.081543755
356	D356N	not provided_likely pathogenic_pathogenic	D	N	2	0	NA	NA	NA	NA	0.07709	-1.11	-4.91	*DAMAGING	0	probablydamaging	1	-1122.02	-554.666	11.7288	0.238824	1	45.28621079	0.039036494	1203.825511	0.029191424	-0.873893795	0.030650415	0.491984478	0.038988149	105.2571218	0.020617164
367	R367H	not provided_pathogenic	R	H	-2	27.25022217	7.42	-8.51	49.40170944	50.00000998	0.1234	-3.14	-4.91	*DAMAGING	0	probablydamaging	1	-1121.83	-555.074	11.5809	0.122984	1	64.3954946	0.116697655	1878.230123	0.021880606	-1.883089008	0.15391773	3.01875646	0.155365424	137.518798	0.051546782
373	C373F	NA	C	F	-13	50	-0.7	1	NA	NA	1.98	1.72	2.33	TOLERATED	0.79	possiblydamaging	0.921	-1123.16	-555.427	9.70688	0.246883	0	27.16899668	0.137723642	233.1628475	0.050699798	-5.952337643	0.6101413	3.973431692	0.610570412	129.43047	0.557680389
373	C373Y	NA	C	Y	-4	NA	-8.4	5.6	135.7142856	NA	1.98	3.17	3.07	TOLERATED	1	benign	0.276	-1123.14	-555.229	9.70688	0.246883	NA	45.18152123	0.640527532	241.8058201	0.052524142	0.33840163	0.612945191	0.20761414	0.613374303	74.95948194	0.057680389
376	R376H	likely pathogenic_pathogenic	R	H	-2	18.59973295	1.7	3.1	NA	NA	1.172	-2.45	-1.54	*DAMAGING	0	probablydamaging	1	-1121.67	-554.919	8.80942	0.339477	1	40.14425196	0.065763094	2597.42706	0.012986329	-2.582988291	0.094612226	2.755894971	0.096646811	135.9117422	0.040990563
397	I397F	NA	I	F	-2	63	-7	5	NA	482.0000097	0.18	1.62	-3.92	*DAMAGING	0	probablydamaging	1	-1122.16	-554.93	12.1002	0.160165	0	104.2310679	0.918660916	127.006535	0.079255069	3.055933042	0.92940685	4.501323033	0.925858413	161.7751884	0.091156858
400	G400A	not provided	G	A	-2	47.5	1.32	-6.395	185.3004291	8.89958907	0.3371	-2.07	-5.89	*DAMAGING	0	probablydamaging	1	-1121.83	-554.805	12.1788	0.162015	1	106.0110026	1.537039591	486.7468171	0.081483529	3.853271893	1.534525863	5.074442679	1.528221195	96.60198699	0.039355637
401	S401A	NA	S	A	0	95	-9	-2	NA	NA	0.08497	1.43	-2.94	*DAMAGING	0	probablydamaging	0.997	-1121.92	-555.199	11.736	0.149449	0	107.3897015	5.666861492	474.9481999	0.12839782	4.075798355	5.663003561	5.077992529	5.655433554	89.15522952	0.080210477
401	S401C	NA	S	C	-3	70	7	7	NA	NA	0.08497	2.19	-4.91	*DAMAGING	0	probablydamaging	1	-1121.82	-554.833	11.736	0.149449	0	108.2189753	5.788444151	226.4448917	0.250150573	2.642034362	5.785385137	4.039377176	5.785456546	152.1047725	0.199233576
401	S401D	NA	S	D	-4	150	0	7	NA	NA	0.08497	-4.27	-3.92	*DAMAGING	0	probablydamaging	0.999	-1121.19	-553.769	11.736	0.149449	0	101.2660563	5.799404018	239.6326294	0.259082443	3.235694957	5.794954977	4.041596329	5.787456378	148.7525264	0.211106408
401	S401E	NA	S	E	-4	125	2	7	NA	NA	0.08497	-4.33	-3.92	*DAMAGING	0	probablydamaging	0.999	-1121.31	-553.717	11.736	0.149449	0	103.4551945	5.798217597	239.6884566	0.259354408	3.061950955	5.795877906	4.041634863	5.788379308	148.6672499	0.211288864
401	S401F	NA	S	F	-6	85	2	-8	NA	NA	0.08497	-3.74	-5.89	*DAMAGING	0	probablydamaging	1	-1122.16	-555.086	11.736	0.149449	0	107.4549614	5.724862175	141.1483913	0.184375153	3.194491744	5.719919105	5.342505818	5.712420507	148.6672499	0.211288864
401	S401G	NA	S	G	-2	125	2	7	NA	NA	0.08497	-1.48	-3.92	*DAMAGING	0	probablydamaging	0.999	-1122.11	-555.189	11.736	0.149449	0	103.4228551	5.800197825	239.6884566	0.259354408	3.061953183	5.795866797	4.041638974	5.788368199	148.6699967	0.211277755
401	S401K	NA	S	K	-4	85	0	7	NA	NA	0.08497	-2.88	-3.92	*DAMAGING	0	probablydamaging	0.999	-1121.24	-553.722	11.736	0.149449	0	107.23382	5.77375101	208.5723686	0.235701869	3.214337154	5.769301968	4.050997785	5.76180337	160.6783478	0.185363891
401	S401L	NA	S	L	-8	25	15	-4	NA	NA	0.08497	-5.15	-5.89	*DAMAGING	0	probablydamaging	1	-1122.19	-555.153	11.736	0.149449	1	112.0501812	5.800352459	232.8832545	0.25888589	1.935999659	5.793245319	4.999565752	5.785746721	148.2969886	0.209775759
401	S401N	NA	S	N	0	200	0	9	NA	NA	0.08497	2.68	-2.94	*DAMAGING	0	probablydamaging	0.999	-1121.57	-554.243	11.736	0.149449	0	96.96567235	5.798863761	239.7393147	0.257397193	3.233553168	5.793920692	3.869168825	5.786422094	148.6672499	0.211288864
401	S401P	NA	S	P	-2	110	0	7	NA	NA	0.08497	1.65	-4.91	*DAMAGING	0	probablydamaging	1	-1121.36	-554.051	11.736	0.149449	0	104.7312199	5.798242822	238.5808769	0.256776254	3.233701677	5.793299752	4.039871015	5.785801154	148.6672499	0.211288864
401	S401R	NA	S	R	-3	120	6	7	NA	NA	0.08497	-4.8	-4.91	*DAMAGING	0	probablydamaging	1	-1121.72	-553.936	11.736	0.149449	0	103.8661657	5.799566375	239.6778409	0.259257197	2.716911953	5.795780695	4.041575103	5.788282097	148.7182215	0.211191653
401	S401W	NA	S	W	-5	100	12	10	NA	NA	0.08497	-2.09	-6.87	NA	NA	probablydamaging	1	-1121.98	-555.042	11.736	0.149449	1	105.5783567	5.800170011	239.6884566	0.259354408	2.198347707	5.795226941	3.783921412	5.787728343	148.6672499	0.211288864
406	N406K	not provided_pathogenic	N	K	-1	20.91954023	8.6	2.9	57.1428571	550.0000095	0.141	-5.43	-5.89	*DAMAGING	0	probablydamaging	1	-1121.63	-554.389	12.0251	0.115158	1	95.4083831	0.995078462	301.2387301	0.206053135	9.311681668	0.97306099	7.464731168	0.9626724	101.9450087	0.640696098
406	N406S	not provided	N	S	0	95	15.9	9.8	111.7346938	NA	0.141	0.5	-4.91	*DAMAGING	0	probablydamaging	0.999	-1122.41	-555.571	12.0251	0.115158	1	58.98586897	1.023979111	474.7444466	0.704937073	5.412114425	1.001245516	3.907248199	0.990856926	59.57981175	0.644634771
409	L409P	NA	L	P	-7	70	5	8	NA	350.0000102	0.1182	-5.31	-6.87	*DAMAGING	0	probablydamaging	1	-1121.3	-553.314	12.6121	0.155081	0	74.58254599	0.273477364	381.9600255	0.135833124	5.906724046	0.264553313	3.029452744	0.265601898	84.68658246	0.196660629
411	V411M	not provided_pathogenic	V	M	-1	100	-8.1	-7.9	NA	175.7575856	0.1002	-1.73	-2.94	*DAMAGING	0	probablydamaging	1	-1122.12	-554.992	12.5207	0.159059	0	74.98776972	0.084108145	376.0128217	0.05055018	4.776077404	0.083528945	4.769433415	0.083860046	90.96071871	0.029769919
439	E439K	not provided	E	K	-4	97.5	NA	-0.52	102.2346369	NA	1.18	2.55	-3.85	*DAMAGING	0.02	probablydamaging	0.966	NA	NA	NA	NA	0	NA	NA	NA	NA	NA	NA	NA	NA	NA	NA
446	E446K	uncertain significance_likely benign	E	K	-4	70	-1	-6.16	NA	133.3333433	1.458	0.18	-3.63	*DAMAGING	0.02	probablydamaging	0.959	NA	NA	NA	NA	0	NA	NA	NA	NA	NA	NA	NA	NA	NA	NA
458	R458C	likely benign	R	C	-8	163.9240506	-0.4	10.1	54.24610047	250.00001	2.988	0.68	-2.58	TOLERATED	0.22	possiblydamaging	0.946	NA	NA	NA	NA	0	NA	NA	NA	NA	NA	NA	NA	NA	NA	NA
462	E462A	uncertain significance_not provided	E	A	-2	91	-3	1	NA	95.00001	2.502	-0.57	-4.27	TOLERATED	0.18	possiblydamaging	0.779	NA	NA	NA	NA	0	NA	NA	NA	NA	NA	NA	NA	NA	NA	NA
462	E462K	uncertain significance_not provided	E	K	-4	91	-2	-3	NA	85.00001004	2.502	-0.13	-2.9	TOLERATED	0.13	probablydamaging	0.972	NA	NA	NA	NA	0	NA	NA	NA	NA	NA	NA	NA	NA	NA	NA
468	P468L	NA	P	L	-7	107.0351759	-1.4	2.8	NA	NA	2.075	0.2	-2.24	TOLERATED	0.18	benign	0.001	NA	NA	NA	NA	0	NA	NA	NA	NA	NA	NA	NA	NA	NA	NA
480	K480N	NA	K	N	-1	110	NA	NA	NA	NA	1.674	0.11	-2.88	*DAMAGING	0.02	probablydamaging	0.983	NA	NA	NA	NA	0	NA	NA	NA	NA	NA	NA	NA	NA	NA	NA
481	R481W	not provided_benign	R	W	-2	136.5145228	1	-6	146.1538463	NA	1.801	0.47	-4.62	*DAMAGING	0.01	benign	0.009	NA	NA	NA	NA	0	NA	NA	NA	NA	NA	NA	NA	NA	NA	NA
512	T512I	uncertain significance_not provided_pathogenic	T	I	-2	100	-8.7	-7.5	305.2631582	NA	3.539	-0.83	-0.56	TOLERATED	0.18	benign	0.022	NA	NA	NA	NA	0	NA	NA	NA	NA	NA	NA	NA	NA	NA	NA
514	G514C	not provided_pathogenic	G	C	-9	135.7142857	10.1	6.9	108.6956523	NA	3.293	1.23	-2.06	TOLERATED	0.1	probablydamaging	0.994	NA	NA	NA	NA	1	NA	NA	NA	NA	NA	NA	NA	NA	NA	NA
524	S524Y	not provided_benign_likely benign	S	Y	-7	98.64416396	-3	-0.2	150	NA	1.884	-1.03	-2.55	*DAMAGING	0	probablydamaging	0.959	NA	NA	NA	NA	0	NA	NA	NA	NA	NA	NA	NA	NA	NA	NA
526	R526H	uncertain significance_not provided	R	H	-2	81.25	NA	-1.81	108.3798883	NA	2.902	2.91	-0.94	TOLERATED	0.38	benign	0	NA	NA	NA	NA	0	NA	NA	NA	NA	NA	NA	NA	NA	NA	NA
528	S528A	NA	S	A	0	58.33333333	NA	NA	NA	NA	1.028	-1.35	-2.94	*DAMAGING	0.01	possiblydamaging	0.848	NA	NA	NA	NA	0	NA	NA	NA	NA	NA	NA	NA	NA	NA	NA
532	F532C	uncertain significance_not provided_likely pathogenic	F	C	-13	100	0	0	100	NA	1.617	0.15	-4.75	*DAMAGING	0.01	probablydamaging	0.999	NA	NA	NA	NA	0	NA	NA	NA	NA	NA	NA	NA	NA	NA	NA
535	R535Q	uncertain significance_not provided	R	Q	-2	59.19117647	NA	NA	NA	NA	1.976	0.83	-2.04	TOLERATED	0.23	probablydamaging	0.997	NA	NA	NA	NA	0	NA	NA	NA	NA	NA	NA	NA	NA	NA	NA
551	A551T	not provided	A	T	-1	58.33333333	0	-5	130.9608542	NA	3.213	0.09	-0.54	TOLERATED	0.64	possiblydamaging	0.801	NA	NA	NA	NA	0	NA	NA	NA	NA	NA	NA	NA	NA	NA	NA
551	A551V	uncertain significance	A	V	-2	NA	0	-5	NA	NA	3.213	-0.87	-0.06	TOLERATED	0.47	probablydamaging	0.979	NA	NA	NA	NA	NA	NA	NA	NA	NA	NA	NA	NA	NA	NA	NA
551	A551E	NA	A	E	-2	NA	0	0	NA	NA	3.213	-0.3	-1.32	TOLERATED	0.16	possiblydamaging	0.809	NA	NA	NA	NA	NA	NA	NA	NA	NA	NA	NA	NA	NA	NA	NA
552	G552R	NA	G	R	-9	97.5	NA	-1.75	90.78212284	NA	3.257	0.06	-2.59	*DAMAGING	0.04	probablydamaging	1	NA	NA	NA	NA	0	NA	NA	NA	NA	NA	NA	NA	NA	NA	NA
555	E555K	not provided	E	K	-4	55	NA	-2.68	91.62011172	NA	3.576	-0.91	-3.05	*DAMAGING	0.04	probablydamaging	0.999	NA	NA	NA	NA	0	NA	NA	NA	NA	NA	NA	NA	NA	NA	NA
558	H558R	NA	H	R	-2	90.49592564	-1.133333333	-1.45	101.4050212	96.66667664	3.766	2.01	3.92	TOLERATED	1	benign	0	NA	NA	NA	NA	0	NA	NA	NA	NA	NA	NA	NA	NA	NA	NA
567	L567Q	uncertain significance_not provided	L	Q	-5	65.6504065	6.1	-11.3	133.3333335	NA	3.294	0.51	0.89	TOLERATED	0.56	probablydamaging	0.966	NA	NA	NA	NA	0	NA	NA	NA	NA	NA	NA	NA	NA	NA	NA
568	R568H	uncertain significance_not provided	R	H	-2	125	NA	NA	NA	NA	3.09	1.27	-3.39	*DAMAGING	0.04	benign	0.004	NA	NA	NA	NA	0	NA	NA	NA	NA	NA	NA	NA	NA	NA	NA
569	R569G	uncertain significance_not provided_likely pathogenic	R	G	-9	93	-7	1	NA	90.00001006	2.299	-1.28	-3.93	*DAMAGING	0.02	benign	0.058	NA	NA	NA	NA	0	NA	NA	NA	NA	NA	NA	NA	NA	NA	NA
569	R569W	uncertain significance_not provided_likely pathogenic	R	W	-2	110	-1	1	NA	67.00001007	2.299	0.71	-5.71	*DAMAGING	0	probablydamaging	0.964	NA	NA	NA	NA	0	NA	NA	NA	NA	NA	NA	NA	NA	NA	NA
571	S571A	NA	S	A	0	NA	NA	0	100	NA	3.116	-0.55	-1.97	TOLERATED	0.12	probablydamaging	0.994	NA	NA	NA	NA	NA	NA	NA	NA	NA	NA	NA	NA	NA	NA	NA
571	S571E	NA	S	E	-4	NA	NA	-12	166.6666668	NA	3.116	0.41	-2.26	*DAMAGING	0.02	probablydamaging	0.997	NA	NA	NA	NA	NA	NA	NA	NA	NA	NA	NA	NA	NA	NA	NA
572	A572D	uncertain significance_not provided_benign_likely benign	A	D	-3	100	NA	-15	166.6666668	NA	2.065	-0.16	-0.35	TOLERATED	0.16	benign	0.055	NA	NA	NA	NA	0	NA	NA	NA	NA	NA	NA	NA	NA	NA	NA
572	A572F	uncertain significance_likely benign	A	F	-8	100	-3.8	-2.4	76.71232879	NA	2.065	0.57	-0.56	*DAMAGING	0.05	benign	0.214	NA	NA	NA	NA	0	NA	NA	NA	NA	NA	NA	NA	NA	NA	NA
573	Q573E	not provided	Q	E	1	100	NA	-12	141.6666666	NA	3.528	0.25	-1.05	TOLERATED	0.27	benign	0.047	NA	NA	NA	NA	0	NA	NA	NA	NA	NA	NA	NA	NA	NA	NA
615	G615E	uncertain significance_not provided_likely benign_pathogenic	G	E	-4	65.13499745	3.05	2.75	72.60273965	72.52748251	3.338	0.06	-2.11	TOLERATED	0.85	probablydamaging	0.975	NA	NA	NA	NA	0	NA	NA	NA	NA	NA	NA	NA	NA	NA	NA
618	L618F	not provided_benign_likely benign	L	F	-3	104.6153846	-4.9	3.9	NA	NA	1.563	-0.79	-2.18	TOLERATED	0.23	possiblydamaging	0.748	NA	NA	NA	NA	0	NA	NA	NA	NA	NA	NA	NA	NA	NA	NA
619	L619F	uncertain significance_not provided_likely pathogenic	L	F	-3	83.14917127	-0.1	5.8	54.51713392	263.3333433	2.619	-0.7	-2	*DAMAGING	0.05	possiblydamaging	0.82	NA	NA	NA	NA	0	NA	NA	NA	NA	NA	NA	NA	NA	NA	NA
620	R620C	uncertain significance	R	C	-8	94	1	-0.085	114.8044692	60.00001003	3.115	1.52	-1.27	*DAMAGING	0.02	possiblydamaging	0.913	NA	NA	NA	NA	0	NA	NA	NA	NA	NA	NA	NA	NA	NA	NA
620	R620H	NA	R	H	-2	100	0	0	NA	100.0000099	3.115	1.04	-0.63	TOLERATED	0.07	benign	0	NA	NA	NA	NA	0	NA	NA	NA	NA	NA	NA	NA	NA	NA	NA
627	P627L	uncertain significance	P	L	-7	88	-1	1	NA	82.00000993	1.849	-0.68	-3.22	TOLERATED	0.12	probablydamaging	0.998	NA	NA	NA	NA	0	NA	NA	NA	NA	NA	NA	NA	NA	NA	NA
630	T630M	uncertain significance	T	M	-4	68.87417219	1.5	1.3	NA	75.82418588	3.571	0.71	-2.27	*DAMAGING	0.05	possiblydamaging	0.943	NA	NA	NA	NA	0	NA	NA	NA	NA	NA	NA	NA	NA	NA	NA
632	T632M	not provided	T	M	-4	100	NA	-2.33	91.34078212	NA	3.375	-0.17	-2.64	*DAMAGING	0.01	probablydamaging	0.971	NA	NA	NA	NA	0	NA	NA	NA	NA	NA	NA	NA	NA	NA	NA
647	A647D	uncertain significance_not provided	A	D	-3	100	NA	-1.06	81.00558654	NA	3.489	-0.41	-0.29	TOLERATED	0.53	benign	0.268	NA	NA	NA	NA	0	NA	NA	NA	NA	NA	NA	NA	NA	NA	NA
648	P648L	uncertain significance_not provided_likely pathogenic	P	L	-7	98.67549669	2	-0.5	NA	45.05495508	3.754	-0.49	0.47	TOLERATED	0.83	benign	0.011	NA	NA	NA	NA	0	NA	NA	NA	NA	NA	NA	NA	NA	NA	NA
664	S664G	uncertain significance	S	G	-2	NA	8.42	-2.14	NA	NA	0.4186	-1.74	-3.93	*DAMAGING	0	possiblydamaging	0.906	NA	NA	NA	NA	NA	NA	NA	NA	NA	NA	NA	NA	NA	NA	NA
680	R680H	not provided_likely benign	R	H	-2	106.7985612	-1.55	-0.4	87.37864083	146.7914539	2.201	1.2	-1.95	TOLERATED	0.1	benign	0	NA	NA	NA	NA	0	NA	NA	NA	NA	NA	NA	NA	NA	NA	NA
681	H681P	not provided	H	P	-4	NA	-9.5	-16.9	100	NA	2.148	-0.13	-1.67	*DAMAGING	0.02	benign	0	NA	NA	NA	NA	NA	NA	NA	NA	NA	NA	NA	NA	NA	NA	NA
689	R689C	not provided	R	C	-8	83.33333333	0.1	-0.2	87.62581413	168.4210626	2.545	-1.07	-4.59	*DAMAGING	0	probablydamaging	0.991	NA	NA	NA	NA	0	NA	NA	NA	NA	NA	NA	NA	NA	NA	NA
689	R689H	uncertain significance_not provided	R	H	-2	41.66666667	-0.7	-0.6	111.3095239	200.0000098	2.545	-0.55	-2.11	*DAMAGING	0.04	benign	0.004	NA	NA	NA	NA	1	NA	NA	NA	NA	NA	NA	NA	NA	NA	NA
692	Q692K	uncertain significance_not provided_likely benign	Q	K	-3	94	-2	-4	NA	81.00000991	1.842	1.43	-1.11	*DAMAGING	0.04	benign	0	NA	NA	NA	NA	0	NA	NA	NA	NA	NA	NA	NA	NA	NA	NA
701	P701L	uncertain significance_not provided	P	L	-7	62.5	NA	-3.04	109.7765364	NA	1.284	-2.81	-7.65	*DAMAGING	0.02	possiblydamaging	0.846	NA	NA	NA	NA	0	NA	NA	NA	NA	NA	NA	NA	NA	NA	NA
735	A735V	likely pathogenic_pathogenic	A	V	-2	100	6.7	-0.1	NA	NA	0.4284	-3.34	-3.77	*DAMAGING	0	benign	0.049	NA	NA	8.52839	0.297255	0	27.62918886	0.024098901	125.3998661	0.002244763	4.04511413	0.020037627	-9.020524401	0.020037627	183.7655543	0.0175037
750	Q750R	not provided	Q	R	-2	48	3	-2	NA	114.0000099	2.693	-0.12	-1.38	*DAMAGING	0.02	benign	0.049	NA	NA	7.12194	0.464954	1	67.58235424	0.013785004	175.4307201	0.006723906	-0.623283692	0.013768694	-3.212287861	0.013768694	212.02613	0.007214521
752	G752R	likely pathogenic_pathogenic	G	R	-9	6.25	30	-10	NA	NA	0.6352	-3.37	-7.66	*DAMAGING	0	probablydamaging	0.981	NA	NA	9.68518	0.223558	1	69.92954559	0.012911896	139.0211882	0.004409377	-0.474936181	0.012851047	-4.423613575	0.012851047	231.6769696	0.010328824
800	R800L	uncertain significance	R	L	-8	85.36740332	-1	2	NA	182.2307791	2.753	-0.34	-3.84	*DAMAGING	0	benign	0.003	NA	NA	4.76808	0.637898	0	44.49103652	0.007735149	114.4225397	0.005986252	4.828636747	0.007735149	-3.607231011	0.007735149	213.0938943	0.00119268
811	R811H	uncertain significance	R	H	-2	43	-0.6	-8.4	205.283019	NA	0.4529	-3.42	-4.94	*DAMAGING	0	possiblydamaging	0.877	NA	NA	10.5009	0.186015	1	67.97120438	0.098267029	129.7666701	0.049170536	0.190049497	0.096258449	-8.017497353	0.096258449	203.5608482	0.08020566
812	L812Q	NA	L	Q	-5	40	-0.33	-19.7	97.54253317	NA	1.218	-3.61	-5.93	*DAMAGING	0	possiblydamaging	0.939	NA	NA	9.9569	0.130794	1	81.61203205	0.108011765	130.6791874	0.030720336	-0.110517168	0.080213294	-3.777760437	0.080213294	232.5509841	0.07494901
814	R814W	likely pathogenic_pathogenic	R	W	-2	99.15803109	-5	0.533333333	298.0233101	130.7692407	0.08529	-4.9	-7.93	*DAMAGING	0	probablydamaging	1	NA	NA	11.1638	0.0857869	0	52.90349298	0.110976891	123.9021566	0.001039322	5.84642907	0.09958596	-9.93848996	0.09958596	154.8354295	0.093318304
816	F816Y	not provided	F	Y	2	120	NA	NA	NA	NA	0.4097	-1.26	-2.97	*DAMAGING	0	probablydamaging	0.993	NA	NA	8.09885	0.356314	0	59.86312329	0.081133085	131.2968252	0.011402171	8.101442349	0.081064052	-6.876228565	0.081064052	135.7878061	0.080566269
817	K817E	NA	K	E	-4	60	24.1	0.1	137.3873874	NA	0.1358	-2.48	-3.96	*DAMAGING	0	probablydamaging	0.977	NA	NA	10.6062	0.125195	1	103.187487	0.048561881	130.7493521	0.020329258	-3.4678206	0.025564258	-2.398880994	0.025564258	262.9087847	0.025171829
846	L846R	NA	L	R	-8	0	NA	NA	NA	NA	0.1811	-2.78	-5.94	*DAMAGING	0	probablydamaging	0.999	NA	NA	11.0555	0.144983	1	64.04878346	0.224545579	317.938517	0.000797554	6.613223898	0.217557941	-4.957356204	0.218118994	117.8821714	0.21244195
878	R878H	not provided	R	H	-2	0	NA	NA	NA	NA	0.1256	2.44	-4.85	*DAMAGING	0	probablydamaging	1	NA	NA	6.46903	0.265606	1	30.29629881	0.0230253	1363.260402	8.20E-05	2.617418928	0.017246963	0.207180318	0.017287964	110.9159677	0.008757932
890	I890T	NA	I	T	-2	69.03846154	4.7	0.7	107.6923076	NA	0.5616	4.3	-4.64	*DAMAGING	0	probablydamaging	0.993	NA	NA	13.1699	0.131616	0	4.060906701	0.058700332	218.6174397	0.000746145	0.282825921	0.004024228	-1.751792284	0.004053349	127.2998342	0.003167186
893	R893H	uncertain significance_not provided	R	H	-2	0	NA	NA	NA	NA	0.0767	-3.49	-4.78	*DAMAGING	0	probablydamaging	1	NA	NA	11.2314	0.188407	1	41.15544597	0.098557302	1133.472399	0.000352966	2.465603009	0.066368875	0.888466683	0.066420472	113.3332784	0.057685558
897	G897E	NA	G	E	-4	0	NA	NA	NA	NA	0.1242	-2.78	-7.59	*DAMAGING	0	probablydamaging	1	NA	NA	9.33349	0.301638	1	61.23996382	0.131035392	186.9308207	0.009024333	-0.113779965	0.105738891	-0.583320148	0.105745852	123.8342542	0.07212665
910	S910L	not provided_likely pathogenic	S	L	-8	0	NA	NA	NA	NA	1.089	-2.34	-2.62	*DAMAGING	0	probablydamaging	0.982	NA	NA	10.76	0.228176	1	31.03412662	0.005008745	199.5140408	0.003425998	0.42628978	0.004228352	-5.495606636	0.004822747	154.3206052	0.002330863
927	N927K	likely benign	N	K	-1	136.1080786	-6.95	-5.6	133.3333335	NA	0.2149	0.07	-5.31	*DAMAGING	0	benign	0.062	NA	NA	11.2234	0.213521	0	68.06753872	0.181723595	291.0940456	0.009915861	5.442763929	0.143292813	-2.11210944	0.14324141	133.7893631	0.115237571
930	V930A	NA	V	A	-2	100	9	-10.6	147.6190476	NA	0.2091	-2.04	-3.65	*DAMAGING	0	possiblydamaging	0.948	NA	NA	12.4384	0.0718028	0	53.60720411	1.699718714	314.7481352	0.008104962	5.552184189	1.646866087	-4.809631567	1.646964412	111.2184891	1.636239455
930	V930C	NA	V	C	-6	50	6.3	-1.2	114.2857143	NA	0.2091	-3.77	-4.56	*DAMAGING	0	probablydamaging	1	NA	NA	12.4384	0.0718028	0	68.317797	1.699728733	312.8797174	0.008114981	6.371051921	1.646876106	-7.664462023	1.646994897	121.4010673	1.636191367
930	V930K	NA	V	K	-9	10	7	-16	80.95238102	NA	0.2091	-4.01	-5.48	*DAMAGING	0	probablydamaging	0.999	NA	NA	12.4384	0.0718028	1	80.69736399	1.564241645	293.1362378	0.007487251	5.948527188	1.511328803	-4.17306455	1.511427127	134.8852587	1.501707849
930	V930Q	NA	V	Q	-7	100	2.6	-0.9	142.8571429	NA	0.2091	-3.82	-5.48	*DAMAGING	0	probablydamaging	0.999	NA	NA	12.4384	0.0718028	0	53.608415	1.700047428	313.9117876	0.008115958	7.49371556	1.647056989	-7.753614656	1.647155313	112.6748919	1.636250451
931	L931K	NA	L	K	-8	50	14.3	13.1	80.95238102	NA	0.1803	-5.42	-5.69	*DAMAGING	0	probablydamaging	1	-1120.06	-553.251	10.4725	0.22045	1	76.45917973	0.343505049	326.809254	0.01100112	5.841049668	0.313204042	-3.631359592	0.313219352	134.5901486	0.298882906
941	S941N	pathogenic	S	N	0	100	-0.6	-0.3	89.6551724	280.0000101	0.1534	5.72	-2.93	TOLERATED	0.24	probablydamaging	0.998	-1122.12	-554.925	9.4902	0.176543	0	65.43620427	0.004832024	1018.515899	0.002126454	5.330900347	0.004344548	3.294169788	0.004484601	88.49427638	0.003550056
965	R965C	likely pathogenic	R	C	-8	78.57142857	0	-10	150	NA	0.4705	-4.59	-7.82	*DAMAGING	0	probablydamaging	1	NA	NA	NA	NA	0	NA	NA	NA	NA	NA	NA	NA	NA	NA	NA
965	R965H	uncertain significance_not provided	R	H	-2	62.5	NA	-0.3	95.81005578	NA	0.4705	-1.24	-4.89	*DAMAGING	0	probablydamaging	1	NA	NA	NA	NA	0	NA	NA	NA	NA	NA	NA	NA	NA	NA	NA
981	C981F	not provided	C	F	-13	NA	-3.9	-9.4	NA	NA	3.598	0	-1.08	TOLERATED	0.49	probablydamaging	0.994	NA	NA	NA	NA	NA	NA	NA	NA	NA	NA	NA	NA	NA	NA	NA
983	G983D	NA	G	D	-3	140	NA	NA	NA	NA	2.817	-1.61	-0.93	TOLERATED	0.06	benign	0.117	NA	NA	NA	NA	0	NA	NA	NA	NA	NA	NA	NA	NA	NA	NA
993	A993T	uncertain significance	A	T	-1	175	NA	NA	NA	NA	3.724	-0.02	-0.09	TOLERATED	0.58	benign	0.001	NA	NA	NA	NA	0	NA	NA	NA	NA	NA	NA	NA	NA	NA	NA
997	A997S	uncertain significance_not provided_pathogenic	A	S	0	NA	NA	NA	NA	733.3333433	3.271	0.24	-0.42	TOLERATED	0.25	benign	0	NA	NA	NA	NA	NA	NA	NA	NA	NA	NA	NA	NA	NA	NA	NA
997	A997T	uncertain significance_not provided_pathogenic	A	T	-1	10.59602649	19.6	6.2	NA	29.67033966	3.271	0.01	-0.57	TOLERATED	0.29	benign	0	NA	NA	NA	NA	1	NA	NA	NA	NA	NA	NA	NA	NA	NA	NA
1008	P1008S	not provided	P	S	-2	11.7	NA	1.37	156.1158798	NA	3.763	-0.3	-0.17	TOLERATED	0.58	benign	0	NA	NA	NA	NA	1	NA	NA	NA	NA	NA	NA	NA	NA	NA	NA
1023	R1023H	uncertain significance_likely benign	R	H	-2	91.94053208	3.4	2.375	85.7327031	NA	3.69	-0.26	0.56	TOLERATED	0.56	benign	0.009	NA	NA	NA	NA	0	NA	NA	NA	NA	NA	NA	NA	NA	NA	NA
1025	E1025D	NA	E	D	2	127.6170061	-10.93	-5.4	NA	NA	3.75	2.28	0.33	TOLERATED	0.6	possiblydamaging	0.92	NA	NA	NA	NA	0	NA	NA	NA	NA	NA	NA	NA	NA	NA	NA
1053	E1053K	uncertain significance_not provided_pathogenic	E	K	-4	87.5	-8.3	-0.495	104.7486033	NA	1.534	-0.22	-3.73	TOLERATED	0.06	probablydamaging	0.999	NA	NA	NA	NA	0	NA	NA	NA	NA	NA	NA	NA	NA	NA	NA
1084	G1084S	uncertain significance_not provided	G	S	-2	NA	0	-5.5	103.4013605	NA	0.8256	-0.66	-0.33	TOLERATED	0.54	benign	0	NA	NA	NA	NA	NA	NA	NA	NA	NA	NA	NA	NA	NA	NA	NA
1090	P1090L	not provided_benign	P	L	-7	130.5841924	-5	-4	140.0000001	NA	1.305	-1.85	-0.76	TOLERATED	0.16	benign	0.056	NA	NA	NA	NA	0	NA	NA	NA	NA	NA	NA	NA	NA	NA	NA
1103	S1103Y	benign_likely benign_pathogenic_risk factor	S	Y	-7	110.6395977	-3.25	-2.666666667	122.2003501	101.5837203	2.507	-1.66	-1.82	*DAMAGING	0	benign	0.268	NA	NA	NA	NA	0	NA	NA	NA	NA	NA	NA	NA	NA	NA	NA
1113	A1113V	uncertain significance	A	V	-2	100	NA	-0.78	96.36871499	NA	1	-0.66	0.45	TOLERATED	0.27	benign	0.136	NA	NA	NA	NA	0	NA	NA	NA	NA	NA	NA	NA	NA	NA	NA
1140	S1140T	not provided	S	T	0	100	NA	-3.05	106.424581	NA	1	0.01	-2.51	*DAMAGING	0	probablydamaging	1	NA	NA	NA	NA	0	NA	NA	NA	NA	NA	NA	NA	NA	NA	NA
1158	G1158S	NA	G	S	-2	35.7615894	3.2	-3.3	NA	80.21979023	3.726	-0.01	-0.16	TOLERATED	0.09	benign	0.123	NA	NA	NA	NA	1	NA	NA	NA	NA	NA	NA	NA	NA	NA	NA
1177	P1177L	NA	P	L	-7	67.23044397	0.2	-1.5	111.1111112	225.0000098	1.36	-0.89	-5.46	*DAMAGING	0	possiblydamaging	0.776	NA	NA	NA	NA	0	NA	NA	NA	NA	NA	NA	NA	NA	NA	NA
1193	R1193Q	uncertain significance_not provided_benign_pathogenic_risk factor	R	Q	-2	100.3533569	0.333333333	-4.4	123.5294117	416.1290424	1.277	0.69	-0.46	TOLERATED	0.22	benign	0.001	NA	NA	NA	NA	0	NA	NA	NA	NA	NA	NA	NA	NA	NA	NA
1195	R1195H	not provided	R	H	-2	100	-9.1	-10	215.3846154	100.0000099	0.04811	-3.48	-4.87	*DAMAGING	0	probablydamaging	1	NA	NA	NA	NA	0	NA	NA	NA	NA	NA	NA	NA	NA	NA	NA
1208	E1208K	pathogenic	E	K	-4	82	-4	-8	NA	71.00001002	0.1779	-0.87	-3.91	*DAMAGING	0	probablydamaging	0.974	NA	NA	5.20956	0.639202	0	95.71497455	0.027167136	431.1754866	0.000222295	-0.990322891	0.026700108	0.27955633	0.026948592	112.7539672	0.023324082
1218	S1218I	NA	S	I	-7	0	NA	NA	NA	NA	0.1178	-5.97	-5.86	*DAMAGING	0	probablydamaging	1	-1122.32	-554.792	10.9574	0.109319	1	85.74180599	0.022788857	382.9638067	0.004645223	5.169794596	0.020252862	0.300594416	0.022788857	51.25621886	0.00558584
1232	R1232W	uncertain significance_not provided_pathogenic	R	W	-2	100	-1.3	-5.7	109.0909091	NA	0.8965	-4.57	-7.07	*DAMAGING	0	probablydamaging	1	-1120.14	-552.67	4.30328	0.638017	0	0	2.49E-05	NA	0	NA	0	NA	0	NA	0
1250	F1250L	likely benign	F	L	-3	95	7.5	6.2	NA	NA	0.1222	-3.54	-5.87	*DAMAGING	0	probablydamaging	1	-1122.03	-554.889	11.706	0.124372	0	71.36012446	0.056350305	277.1702256	0.002075504	7.067480836	0.048697705	-2.420095142	0.050589836	62.4646861	0.025650305
1250	F1250L	not provided	F	L	-3	95	7.5	6.2	NA	NA	0.1222	-3.54	-5.87	*DAMAGING	0	probablydamaging	1	-1122.03	-554.889	11.706	0.124372	0	71.36012446	0.056350305	277.1702256	0.002075504	7.067480836	0.048697705	-2.420095142	0.050589836	62.4646861	0.025650305
1275	D1275N	pathogenic	D	N	2	82.40030675	10.1	0.58	62.84916194	NA	0.1168	-2.2	-4.87	*DAMAGING	0	probablydamaging	1	-1122.29	-555.282	10.8741	0.192459	1	81.18649636	0.106186212	259.4661253	0.00290913	5.124738656	0.093416186	-2.495431761	0.105214983	65.99550969	0.001640907
1295	E1295K	uncertain significance_not provided_pathogenic	E	K	-4	101.9685039	2.9	5.2	52.74725274	NA	1.332	-0.88	-3.11	*DAMAGING	0.01	probablydamaging	0.99	-1121.74	-554.514	6.22568	0.324705	0	50.03845912	0.014177718	399.7502601	1.39E-05	1.20196304	0.014177718	-12.28213634	0.014177718	290.4571364	0.014177718
1298	P1298L	not provided_pathogenic	P	L	-7	50	1.2	-12.3	290.6976741	NA	1.068	-1.16	-4.09	*DAMAGING	0	probablydamaging	0.998	-1119.55	-554.197	4.11924	0.465138	0	96.51511513	0.015441382	399.7502601	0.000498145	2.9101926	0.014661947	5.217950227	0.014678336	52.505478	0.014661947
1304	T1304M	uncertain significance_not provided_likely pathogenic	T	M	-4	89.18322296	3.2	5.9	45.63106794	399.7502601	0.2155	0.36	-5.3	*DAMAGING	0	probablydamaging	1	-1122.44	-555.235	10.2258	0.141617	0	82.05281437	0.035107097	185.9654511	6.78E-05	5.93548373	0.007456749	-0.578304794	0.030804451	115.3540456	0.002183763
1308	L1308F	not provided_benign_likely benign_pathogenic	L	F	-3	100	NA	0	NA	NA	0.2039	-0.79	-3.49	*DAMAGING	0.02	probablydamaging	1	-1121.9	-554.843	8.96594	0.317281	0	78.46413925	0.07616007	400.1500465	0.025284365	4.903429865	0.074304422	-0.600237464	0.074598001	54.62753157	0.036848429
1309	R1309H	NA	R	H	-2	73.71273713	4.5	-6.2	NA	NA	0.08024	-2.96	-4.42	*DAMAGING	0	probablydamaging	1	-1121.78	-554.087	11.1581	0.135189	0	83.86354082	0.138411305	278.7432738	0.006806465	8.763917191	0.095673625	1.389372323	0.129735873	62.6364225	0.070614488
1319	G1319V	likely pathogenic	G	V	-5	75	NA	-1.92	133.2402233	NA	0.1907	-5.28	-7.96	*DAMAGING	0	probablydamaging	1	-1122.65	-555.327	9.53771	0.302821	0	83.22555702	0.036628218	1233.637526	0.030588376	0.264532555	0.036739757	5.998793135	0.044547577	151.7514398	0.035584733
1320	M1320V	NA	M	V	-1	108	1	2	NA	163.00001	0.1875	-1.05	-3.54	*DAMAGING	0	possiblydamaging	0.886	-1121.79	-554.56	12.2263	0.0621993	0	83.18080807	0.048311992	1427.60967	0.041989063	1.172746007	0.048930829	6.02545204	0.05735956	177.0916374	0.043415834
1325	N1325S	not provided_pathogenic	N	S	0	108.496732	1.7	2.1	373.1343284	1619.117657	0.4487	-0.41	-4.21	*DAMAGING	0	possiblydamaging	0.947	-1121.81	-554.783	9.00762	0.397528	0	84.01748037	0.217431362	385.9375714	0.150864387	0.239505114	0.207101662	4.940913383	0.227700568	85.93033711	0.18967845
1328	V1328M	NA	V	M	-1	96.94935937	2.4	7.1	97.83080249	50.00000998	1.397	3.37	-1.96	*DAMAGING	0	probablydamaging	0.988	-1121.49	-554.961	6.52746	0.486247	0	101.5480003	0.223019881	897.9163483	0.163514485	0.514955934	0.221137339	4.931931945	0.228643674	154.6819271	0.210803909
1330	A1330P	not provided_likely pathogenic_pathogenic	A	P	-2	100	-1.5	8.3	58.13953487	126.6666766	0.1724	-4	-4.87	*DAMAGING	0	probablydamaging	1	-1121.4	-553.872	12.1487	0.0510827	0	111.1950621	0.835791536	794.0901309	0.31964926	1.304358931	0.830397217	6.241146326	0.84436704	79.4856077	0.810019205
1330	A1330T	not provided_likely pathogenic_pathogenic	A	T	-1	128.5714286	2.4	6.9	70.8955224	NA	0.1724	0.94	-3.9	*DAMAGING	0	probablydamaging	1	-1122.04	-554.363	12.1487	0.0510827	0	94.10140467	0.835833853	386.9485558	0.819691577	-1.043606854	0.830439534	7.070216283	0.844409357	71.61172802	0.810019205
1332	P1332L	likely pathogenic_pathogenic	P	L	-7	100	-5	-6.4	151.7241381	140.0000101	0.1069	-3.1	-9.74	*DAMAGING	0	probablydamaging	1	-1122.16	-555.564	5.75201	0.605812	0	105.1542076	0.294686395	377.2627784	0.216708669	-2.163213973	0.293947503	7.469270651	0.295406629	55.9014306	0.292790032
1333	S1333Y	not provided	S	Y	-7	100	-8.54	7.01	24.74226802	429.6296395	0.1817	-2.78	-5.84	*DAMAGING	0	probablydamaging	1	-1123.02	-555.821	8.56403	0.385922	0	102.3692747	0.313405806	394.7987488	0.225132323	-0.33403791	0.310711214	3.343747787	0.313363542	96.43170854	0.306547706
1344	F1344S	not provided	F	S	-6	66.66666667	9.73	-0.65	78.46633968	NA	0.3928	-3.34	-7.8	*DAMAGING	0	probablydamaging	1	-1121.32	-554.405	10.0333	0.245336	0	95.96795457	0.025819049	270.7397019	0.001126004	2.2028963	0.007667502	-11.01841186	0.007667502	120.6244102	0.007178189
1378	V1378M	likely pathogenic	V	M	-1	32.58785942	2.6	1.1	NA	NA	0.7276	-0.37	-2.53	*DAMAGING	0	probablydamaging	1	NA	NA	4.29819	0.729799	1	13.53761959	0.001619005	NA	0	2.536743948	0.000900801	0.248234651	0.000900801	122.5044607	0.000273316
1406	G1406R	not provided	G	R	-9	7.692307692	3.4	-6.3	209.5238096	NA	1.311	-4.09	-6.48	*DAMAGING	0	probablydamaging	1	-1121.53	-554.493	6.58447	0.593881	1	79.05013925	0.011062178	130.7692407	2.36E-05	6.861605653	0.010761855	1.10713017	0.010761855	76.57928976	0.003183367
1408	G1408R	pathogenic	G	R	-9	0	NA	NA	NA	NA	0.4739	-4.96	-7.79	*DAMAGING	0	probablydamaging	1	-1120.61	-553.554	14.3284	0.0449595	1	60.1619789	0.010816891	130.7692407	2.91E-05	4.626926381	0.0102142	-0.512450323	0.0102142	98.44972201	0.005625458
1427	A1427S	not provided	A	S	0	16	2.5	0	NA	NA	0.5369	0.31	-2.85	*DAMAGING	0.02	possiblydamaging	0.943	-1121.82	-554.46	11.4175	0.179582	1	3.921667922	0.114012054	NA	0	4.286364396	0.00973509	-1.11459569	0.00973509	242.0809555	0.005847027
1428	A1428S	uncertain significance_likely pathogenic	A	S	0	61.81818182	2.23	-0.83	108.781362	NA	0.06294	2.86	-2.85	*DAMAGING	0	probablydamaging	1	-1121.65	-554.591	12.1483	0.103256	0	7.635449429	0.082311625	NA	0	4.755319352	0.01312505	-1.54331762	0.01312505	259.663524	0.00808037
1430	D1430N	NA	D	N	2	0	NA	NA	NA	NA	0.07725	-1.04	-4.74	*DAMAGING	0	probablydamaging	1	-1121.95	-554.828	10.916	0.170568	1	38.76708633	0.196518822	NA	0	2.181288343	0.190439015	-0.416370129	0.190439015	133.9542047	0.075241974
1432	R1432K	NA	R	K	0	100	-5	0.23	NA	NA	1.04	-1.21	-2.37	*DAMAGING	0	probablydamaging	0.998	-1122.07	-554.896	8.4739	0.343668	0	14.08592361	0.101758262	NA	0	10.71572566	0.081829158	-2.550357671	0.081829158	264.630134	0.078516514
1473	F1473C	not provided	F	C	-13	100	-2.4	8.8	NA	630.0000095	0.2718	-5.87	-7.66	*DAMAGING	0	probablydamaging	0.998	-1121.82	-554.251	13.0578	0.0919697	0	36.83496279	0.777097841	2020.659495	0.705022901	4.173458677	0.764356141	14.62918766	1.267929867	122.0088801	0.720168408
1473	F1473A	NA	F	A	-8	NA	NA	14.8	NA	NA	0.2718	-5.66	-7.65	*DAMAGING	0	probablydamaging	0.962	-1121.94	-554.867	13.0578	0.0919697	NA	61.54387409	1.277575406	1445.078192	1.205500466	1.551831565	1.264366616	11.96682991	1.308085069	119.059363	0.765904261
1476	Q1476R	NA	Q	R	-2	93.46502503	1.6	6.5	81.48148154	205.5555655	0.3118	-2.22	-3.82	*DAMAGING	0	possiblydamaging	0.888	-1122.2	-554.808	11.4919	0.0950372	0	57.18745335	0.69735038	1531.668982	0.185842647	-3.428206309	0.690959299	1.887416025	0.746072031	103.4539137	0.647782899
1485	I1485V	NA	I	V	2	101	NA	7	NA	121.0000099	0.5359	0.17	-0.92	*DAMAGING	0.02	benign	0.002	-1122.44	-555.163	4.35278	0.688162	0	60.49172222	0.226957584	1734.539371	0.224327864	1.817983455	0.227059591	11.94443635	0.230520705	34.11256284	0.114426024
1486	F1486L	not provided	F	L	-3	100	3.7	14.3	33.00970871	518.1818283	0.2597	2.18	-5.58	*DAMAGING	0	benign	0.092	-1122.33	-555.148	7.48246	0.337828	0	35.67448691	0.622713295	2434.402792	0.613324866	0.002772224	0.511103395	9.299693884	0.632664605	68.43362791	0.007092561
1493	K1493R	uncertain significance_not provided_likely pathogenic	K	R	0	100	0	5.13	NA	NA	0.4273	2.09	-2.76	*DAMAGING	0.01	benign	0.018	-1122.27	-554.893	10.9806	0.076037	0	26.92541934	0.6112278	622.9318277	0.12607418	0.780072836	0.625805275	-1.135329512	0.660673136	46.5155224	0.556386371
1494	Y1494A	NA	Y	A	-8	NA	NA	7.9	NA	NA	0.3612	-5.05	-8.27	*DAMAGING	0.01	benign	0.011	-1121.78	-554.511	8.99622	0.342533	NA	68.17201844	0.085201839	854.9770635	0.027934883	2.085288794	0.076217704	0.172175384	0.087880813	65.8900267	0.051893092
1495	Y1495A	NA	Y	A	-8	NA	NA	2.6	NA	NA	0.534	0.81	-8.28	*DAMAGING	0	benign	0.426	-1122.08	-554.696	8.30626	0.345735	NA	70.54302375	0.053514625	1164.481599	0.021322902	0.841178165	0.042283754	2.331809478	0.056114469	70.04030995	0.032115583
1501	L1501V	not provided_likely pathogenic	L	V	-2	100	NA	0.19	87.43016762	NA	0.3417	0	-2.76	*DAMAGING	0	probablydamaging	0.999	-1121.87	-554.745	10.0441	0.122614	0	67.8144905	0.126165748	328.9187276	0.222100252	1.003862376	0.238716803	-3.597477157	0.333463529	125.2667167	0.112442536
1502	G1502S	not provided	G	S	-2	70	NA	-7.18	138.2681563	NA	0.7794	0.44	-5.52	*DAMAGING	0	probablydamaging	0.999	-1122.16	-554.912	5.9491	0.559521	0	99.23861189	0.127312732	332.6230952	0.058822645	0.751430812	0.09544149	0.865495245	0.183027891	79.92039538	0.122719983
1506	P1506S	NA	P	S	-2	48.7394958	9	-14	98.93617022	NA	0.4854	-1.57	-7.36	*DAMAGING	0	probablydamaging	0.976	-1121.83	-554.403	9.65863	0.211186	1	100.7057345	0.213333022	319.7603032	0.422676473	2.211855083	0.529199009	-5.233260742	0.530724609	93.90044636	0.206431938
1507	Q1507A	NA	Q	A	-4	112.5	0.7	1	89.8237634	NA	0.7411	-1	-5.52	*DAMAGING	0.01	benign	0.1	-1121.15	-554.212	8.04112	0.394149	0	67.40130591	0.184390187	297.6875768	0.291316592	4.154810344	0.390673564	-8.545887982	0.391711848	101.4692569	0.182376543
1512	R1512W	uncertain significance_likely pathogenic	R	W	-2	68.89763779	1.1	0.55	136.6088631	NA	0.1685	-3.06	-7.37	*DAMAGING	0	probablydamaging	1	-1120.41	-553.398	7.29806	0.372609	0	87.80532432	0.508988735	135.3760109	0.500570657	2.899960313	0.500949203	2.527382825	0.579415134	92.86559361	0.00043846
1512	R1512Q	NA	R	Q	-2	87.41721854	2.9	3	NA	135.1648451	0.1685	1.49	-3.68	*DAMAGING	0	probablydamaging	1	-1122.02	-554.884	7.29806	0.372609	0	69.61279916	0.508988735	320.3960156	0.000570657	1.10337097	0.500949203	0.413181921	0.579415134	136.5705373	0.50043846
1520	F1520A	NA	F	A	-8	NA	NA	1.1	NA	NA	2.545	-0.48	-3.67	TOLERATED	0.07	benign	0.343	-1123.29	-555.115	6.56041	0.552086	NA	83.45412397	0.023920514	135.1648451	0.009970787	2	0.019941574	1.775	0.019941574	136.6088631	0.009970787
1522	F1522A	NA	F	A	-8	NA	NA	-0.6	NA	NA	0.5373	-3.95	-7.01	*DAMAGING	0	probablydamaging	0.961	-1121.66	-555.084	11.4126	0.212919	NA	88.05240514	0.199715813	135.8872634	0.069079963	1.994857759	0.138187817	1.698625598	0.138187817	153.0231911	0.069285415
1526	T1526P	NA	T	P	-4	110	NA	NA	NA	NA	0.4887	-3.58	-4.59	*DAMAGING	0.01	probablydamaging	0.972	-1122.18	-555.29	6.81699	0.552323	0	80.47418587	0.0205925	158.1289302	0.010401725	1.979542406	0.021528413	-0.317192791	0.087335175	558.4830717	0.01187249
1593	I1593M	not provided	I	M	-1	111	-4	2	NA	90.00001006	0.8669	-1.11	-2.57	*DAMAGING	0	probablydamaging	0.998	-1121.26	-554.532	8.11155	0.414511	0	87.43472278	0.091496768	242.8966072	0.00623605	-0.138981053	0.091446326	-4.030811955	0.091644374	768.337019	0.08906547
1595	D1595H	not provided_likely pathogenic_pathogenic	D	H	-4	100	-0.3	-6.8	212	NA	0.07731	-4.85	-6.25	*DAMAGING	0	probablydamaging	1	-1122.4	-554.953	11.8661	0.142984	0	78.91473537	0.668813067	153.8206081	0.077743335	-0.734389279	0.668157233	-0.511766	0.668801039	774.561549	0.625685825
1595	D1595N	not provided_likely pathogenic_pathogenic	D	N	2	75	-1.3	4.2	468.5714289	NA	0.07731	-2.65	-4.46	*DAMAGING	0	probablydamaging	1	-1122.36	-555.403	11.8661	0.142984	0	97.42428088	0.704072917	154.0354734	0.077769195	0.109914618	0.703572979	-8.934125556	0.704216785	680.3326479	0.653724238
1609	S1609L	not provided	S	L	-8	171.0970464	0.3	-1.5	183.1889081	250.00001	1.037	-3.02	-3.36	*DAMAGING	0	benign	0.203	-1120.02	-553.17	3.90185	0.678571	0	228.4642417	0.012578582	256.1651968	0.000360643	-10.37401715	0.012771686	-18.03552591	0.012969328	110.2474671	0.000583015
1616	F1616Y	NA	F	Y	2	239.2857143	-11.15	-19.58	NA	NA	0.8718	0.04	-1.87	TOLERATED	0.08	possiblydamaging	0.947	-1121.9	-555.033	8.30648	0.266571	0	150.7520714	0.015695546	241.1975336	0.013437955	-0.842433037	0.018221657	-2.345874031	0.018685453	168.0155219	0.01499945
1620	T1620K	not provided_likely pathogenic_pathogenic	T	K	-3	93.72693727	-4.75	-0.7	51.64518316	154.5454644	0.3566	-1.94	-5.35	*DAMAGING	0	probablydamaging	0.978	-1121.48	-555.416	6.35085	0.499074	0	91.48132731	0.582734259	407.1637097	0.005675981	-2.563592268	1.513010153	-4.484315038	1.582415203	163.1615901	0.506224454
1620	T1620M	not provided_likely pathogenic_pathogenic	T	M	-4	90	-1.15	-0.766666667	162.706246	NA	0.3566	0.11	-5.32	*DAMAGING	0	probablydamaging	0.994	-1122.23	-554.692	6.35085	0.499074	0	93.9963657	0.597174683	159.9747709	0.520116405	-3.772708785	1.527450576	-4.333003788	1.596855626	54.28250047	0.520737446
1620	T1620H	NA	T	H	-7	NA	-0.03	1.26	NA	NA	0.3566	-2.93	-6.11	*DAMAGING	0	probablydamaging	0.996	-1121.72	-554.847	6.35085	0.499074	NA	92.27499018	1.092012151	159.9650092	0.520188973	-4.168127325	1.522288045	-4.964835881	1.591693095	107.2538655	1.020540321
1620	T1620R	NA	T	R	-6	NA	-6.56	-13.48	NA	NA	0.3566	-1.93	-5.35	*DAMAGING	0	probablydamaging	0.978	-1121.32	-554.855	6.35085	0.499074	NA	92.17950426	1.097201267	159.9650092	0.520188973	-2.002252337	1.52747716	-0.35229399	1.59688221	107.3929972	1.020737446
1623	R1623Q	not provided_pathogenic	R	Q	-2	100	NA	-7.2	NA	NA	0.2199	-0.29	-3.57	*DAMAGING	0	possiblydamaging	0.485	-1121.91	-555.204	9.58294	0.238685	0	83.90111773	0.291113936	246.1034008	0.181235412	-2.907093146	0.428676023	-1.668998781	0.428676023	103.4999658	0.251341017
1626	R1626H	not provided_likely pathogenic_pathogenic	R	H	-2	70.50092764	4.4	-5.6	NA	NA	0.1762	-3.78	-4.66	*DAMAGING	0	probablydamaging	0.998	-1121.77	-553.856	11.1145	0.175646	0	98.49156918	0.598226302	397.7771772	0.51775109	-2.796515572	0.564730836	-7.364996578	0.602386607	147.546871	0.557211575
1626	R1626P	not provided_likely pathogenic_pathogenic	R	P	-4	100	-3.1	-7.1	79.31034481	404.0000101	0.1762	-5.14	-6.55	*DAMAGING	0	probablydamaging	1	-1121.37	-552.778	11.1145	0.175646	0	74.25497545	0.607958992	222.4968677	0.01775109	3.747476899	0.5795015	-6.102168257	0.617157271	776.9992319	0.066944265
1629	R1629Q	not provided_pathogenic	R	Q	-2	88.71398871	2.3	-20.6	703.1250003	NA	0.1718	-2.7	-3.7	*DAMAGING	0	probablydamaging	1	-1121.87	-555.082	11.3717	0.0816769	0	86.46663197	0.401091231	246.8825899	0.124518779	0.868169351	0.401096581	-7.330949718	0.401135152	2098.59342	0.343690918
1631	G1631D	not provided	G	D	-3	100	12	14	NA	543.3333437	0.7047	-4.02	-6.47	*DAMAGING	0	possiblydamaging	0.954	-1121.18	-554.005	7.28051	0.415093	1	84.91718545	0.213709725	119.8964157	0.085063183	1.651911779	0.210871272	-16.52526434	0.211083663	3862.428483	0.206541036
1632	R1632C	uncertain significance_pathogenic	R	C	-8	64.43452381	2.2	-24.8	6667.567561	100.0000099	0.2247	-6.88	-7.4	*DAMAGING	0	probablydamaging	1	-1121.56	-555.737	9.54511	0.163396	0	97.76072846	0.728558587	519.7913717	0.086541666	2.385090224	0.727393258	-10.34034395	0.72768648	2564.295183	0.641618967
1632	R1632H	uncertain significance_not provided_pathogenic	R	H	-2	100	1.3	-14.6	3155.813953	NA	0.2247	0.45	-4.63	*DAMAGING	0	probablydamaging	0.998	-1122.04	-555.196	9.54511	0.163396	0	72.25753208	0.698034782	161.2112503	0.585873995	3.145780749	0.696828223	-17.81473031	0.697121446	5533.256726	0.613606413
1644	R1644C	not provided	R	C	-8	125.5086072	8.3	-1	46.15384615	NA	0.3171	-5.97	-7.27	*DAMAGING	0	probablydamaging	1	-1122.06	-555.316	10.8427	0.179676	0	159.4896064	0.525646492	794.6700157	0.516437029	-5.880739009	0.5276091	-2.385683612	0.52765871	46.32905421	0.521002815
1644	R1644H	not provided_pathogenic	R	H	-2	163.1147541	-6.4	-2.5	41.29353234	800.0000092	0.3171	-0.14	-4.56	*DAMAGING	0	probablydamaging	0.995	-1121.99	-554.906	10.8427	0.179676	0	123.6968162	0.525644751	612.3671687	0.016991812	8.048648941	0.527607359	-0.97133781	0.527689299	55.48746583	0.521057524
1652	M1652R	not provided	M	R	-4	100	0.7	7.6	37.93103446	268.0000099	0.2503	-1.19	-5.58	*DAMAGING	0	probablydamaging	0.999	-1122.75	-555.527	9.13767	0.428118	0	185.6765231	0.093198893	413.8956902	0.101454269	-6.13136839	0.106578882	-1.572994136	0.118034262	57.56257916	0.094215933
1660	I1660V	uncertain significance_not provided_likely pathogenic	I	V	2	1.505016723	NA	NA	NA	NA	0.06614	4.88	-0.89	*DAMAGING	0	probablydamaging	0.986	-1122.15	-554.847	12.7727	0.0649458	1	82.49418523	0.218528003	1284.295088	0.182344373	0.267264111	0.229072725	6.180883382	0.24047981	93.01243582	0.199200446
1690	D1690N	uncertain significance	D	N	2	23	7	0	NA	NA	0.3129	-0.31	-4.79	*DAMAGING	0	probablydamaging	1	-1121.58	-554.525	5.4941	0.635823	1	13.84163379	0.005402096	NA	0	3.174048346	0.004101922	-0.006725881	0.004101922	127.0930232	0.000334547
1705	F1705S	not provided	F	S	-6	NA	0	-17	201.3605441	NA	0.2985	-5.22	-7.4	*DAMAGING	0	probablydamaging	0.992	-1121.58	-554.973	10.8812	0.151339	NA	76.92150011	0.089116956	292.710725	0.059786961	2.936969529	0.100808308	1.795516782	0.101299102	144.8888843	0.012775378
1708	T1708N	NA	T	N	-2	75	6	3	NA	233.0000102	0.3628	-3.05	-4.46	*DAMAGING	0	probablydamaging	0.999	-1121.72	-554.045	10.939	0.14607	0	82.96991126	0.285861661	460.6647948	0.050396831	0.977043477	0.516260461	-1.994354661	0.52536235	166.4115039	0.166457084
1710	S1710L	not provided_likely pathogenic_pathogenic	S	L	-8	NA	17.7	-24.3	200.0000002	NA	0.1308	-4.78	-5.55	*DAMAGING	0	probablydamaging	1	-1122.77	-555.453	9.58086	0.211546	1	68.13986558	0.451163522	262.474749	0.047534346	-1.918988121	0.24328409	5.288767715	0.244560078	180.3835475	0.105439616
1712	G1712C	NA	G	C	-9	0	NA	NA	NA	NA	0.1369	-3.96	-8.33	*DAMAGING	0	probablydamaging	1	-1121.61	-554.089	11.5217	0.104566	1	37.06550625	0.091924591	276.3781058	0.007550813	4.954863591	0.131724027	-4.792958497	0.131724027	137.8598602	0.098807789
1714	D1714G	not provided_likely pathogenic	D	G	-3	20.80924855	1.9	1.9	96.42857147	NA	0.5299	-3.31	-5.95	*DAMAGING	0	probablydamaging	1	-1121.78	-554.399	11.3996	0.0827245	1	7.997779433	0.064141953	224.0166054	0.000700448	6.781788099	0.016975118	-3.625531195	0.016975118	135.5651215	0.013266267
1740	G1740R	not provided	G	R	-9	0	NA	NA	NA	NA	0.7162	-0.52	-7.4	*DAMAGING	0	probablydamaging	1	-1122.69	-555.454	7.54891	0.324465	1	1.98026027	0.025800593	399.7502601	5.17E-05	6.293472335	0.001609841	-0.775865324	0.001609841	179.6748813	0.001005274
1743	G1743E	not provided	G	E	-4	0	NA	NA	NA	NA	0.9368	-2.44	-7.4	*DAMAGING	0	probablydamaging	1	-1122.95	-555.321	9.11622	0.182222	1	0.212032176	0.533941122	399.7502601	5.58E-05	12.43398827	0.009612652	12.34025851	0.009612652	49.4677541	0.009325319
1743	G1743R	pathogenic	G	R	-9	0	NA	NA	NA	NA	0.9368	-2.88	-7.4	*DAMAGING	0	probablydamaging	1	-1122.94	-555.287	9.11622	0.182222	1	0.220863105	0.509636927	399.7502601	5.58E-05	12.51444202	0.0095278	12.50626257	0.0095278	47.998024	0.009240467
1748	G1748D	NA	G	D	-3	10	13.4	13.8	42.85714289	NA	0.4793	-3.51	-6.48	*DAMAGING	0	probablydamaging	1	-1121.93	-555.074	12.1096	0.099609	1	10.40011767	0.025849138	278.962482	0.000742683	2.768837159	0.007492992	-1.257348384	0.007599126	100.5135856	0.009244168
1756	I1756C	NA	I	C	-6	NA	NA	NA	49.99999996	NA	0.4562	-3.25	-4.62	*DAMAGING	0	probablydamaging	1	-1121.15	-554.521	10.3894	0.165685	NA	75.47480671	0.349535373	319.2410695	0.034434104	1.770254644	0.308614971	-0.852058684	0.308733363	128.5318486	0.049568365
1759	S1759A	NA	S	A	0	NA	-10	9.1	NA	NA	0.3373	0.76	-2.76	*DAMAGING	0	probablydamaging	0.997	-1121.94	-554.544	12.2103	0.056008	NA	88.21259167	1.05326016	494.8552372	0.223646766	2.797994478	2.308374248	-2.420848222	2.383495682	131.7181814	0.341091573
1759	S1759D	NA	S	D	-4	NA	-5.6	4.4	NA	NA	0.3373	-4.03	-3.69	*DAMAGING	0	probablydamaging	1	-1121	-554.067	12.2103	0.056008	NA	88.83146018	1.116886764	426.5931718	0.270325408	1.785158112	2.413658929	-1.057573001	2.489247453	122.5321623	0.387362703
1759	S1759K	NA	S	K	-4	NA	7.2	-13.4	NA	NA	0.3373	-3.71	-3.69	*DAMAGING	0	probablydamaging	1	-1120.9	-553.821	12.2103	0.056008	NA	91.8964082	1.116664088	426.331056	0.269833371	-0.866175241	2.413436253	2.519591235	2.489024777	122.5400461	0.387140027
1759	S1759L	NA	S	L	-8	NA	1.4	1.3	NA	NA	0.3373	-2.81	-5.53	*DAMAGING	0	probablydamaging	1	-1122.06	-554.702	12.2103	0.056008	NA	89.78191185	1.165088726	274.0072514	0.259106308	0.214397283	2.390699852	-0.35405871	2.466288376	119.9211689	0.375479295
1759	S1759W	NA	S	W	-5	100	10.4	-8.9	NA	NA	0.3373	-4.75	-6.45	*DAMAGING	0	probablydamaging	1	-1121.86	-554.584	12.2103	0.056008	1	80.93163852	0.67633416	426.5681781	0.270351742	-1.530097015	2.414092774	1.615100763	2.489681298	122.4435114	0.387796549
1760	F1760A	NA	F	A	-8	114.6341463	-2.2	4.15	NA	NA	0.2803	0.81	-7.4	*DAMAGING	0	probablydamaging	1	-1121.63	-554.698	10.572	0.182621	0	65.8157308	2.703764855	472.7587346	0.092928	-3.686101685	0.900351068	7.587510478	0.91305681	226.9167191	0.691141238
1760	F1760C	NA	F	C	-13	78.35365854	-10.4	17	268.5185183	NA	0.2803	-1.04	-7.4	*DAMAGING	0	probablydamaging	1	-1121.25	-554.065	10.572	0.182621	0	72.86336373	2.720935157	397.2148572	0.112508322	0.274795916	0.97894494	1.26666738	0.979212256	132.9743564	0.143264308
1760	F1760K	NA	F	K	-14	35.71428571	NA	NA	NA	NA	0.2803	-2.53	-8.32	*DAMAGING	0	probablydamaging	1	-1121.12	-553.884	10.572	0.182621	1	79.77411901	2.753851313	399.9164694	0.113703207	-3.780302356	1.420169958	7.376373269	1.43312563	222.075671	0.710960127
1762	I1762A	NA	I	A	-5	108.7171053	4.1	11.8	54.09836067	100.0000099	0.3033	-3.71	-3.88	*DAMAGING	0	probablydamaging	0.999	-1121.8	-554.576	11.5804	0.166411	0	75.09282809	0.464966952	1220.377041	0.232207148	1.093798081	0.461804369	3.792164418	0.550349278	107.9586563	0.314366325
1763	V1763M	not provided_pathogenic	V	M	-1	119.7368421	-3.8	11.5	67.2131148	333.3333431	0.181	6.04	-2.77	*DAMAGING	0	probablydamaging	0.999	-1122.21	-554.939	11.6875	0.0934182	0	57.7521624	0.574617868	1773.214329	0.262152869	1.879747274	0.701267777	3.058599784	1.190897081	120.3716919	0.67024431
1764	V1764M	NA	V	M	-1	129.6052632	-0.7	6	126.2295081	333.3333431	0.2566	1.61	-2.77	*DAMAGING	0	probablydamaging	1	-1122.25	-555.156	10.7222	0.23156	0	58.00757592	0.805107107	1058.129262	0.193916905	0.925341463	0.648579081	3.02894529	0.708901661	119.0749171	0.293680622
1766	M1766L	uncertain significance_not provided_pathogenic	M	L	1	14.87804878	7	9	NA	4000.000006	0.1496	5.17	-2.74	*DAMAGING	0.01	possiblydamaging	0.863	-1121.77	-554.561	13.4089	0.0907566	1	73.62747268	0.577838778	579.2143341	0.371872045	-0.0125393	0.445416509	7.948160707	0.588208372	93.85942133	0.477883088
1767	Y1767C	not provided	Y	C	-4	100	-3	NA	69.12144697	600.0000105	0.4024	-3.05	-8.31	*DAMAGING	0	probablydamaging	0.995	-1121.89	-554.383	12.0664	0.133976	0	76.88547624	0.413632866	827.5340365	0.202023025	2.78771003	0.350136829	5.723470046	0.356361622	84.47303055	0.187513138
1768	I1768V	not provided_pathogenic	I	V	2	100.2758621	0.7	7.6	37.2294372	60.00001003	0.1003	5.57	-0.93	NA	NA	probablydamaging	1	-1122.05	-554.748	12.2333	0.185804	0	59.25576443	0.582374858	891.0434044	0.262870743	5.049794267	0.428969371	6.252038323	0.429215542	89.18533851	0.329761636
1774	N1774D	not provided_likely pathogenic	N	D	2	216.3218391	-7.9	-0.9	49.99999996	170.00001	0.1879	-2.51	-4.62	*DAMAGING	0	probablydamaging	0.998	-1121.93	-554.938	11.7321	0.21195	0	87.14514277	0.130125159	743.361649	0.174419001	-1.783929995	0.183995743	1.745440457	0.232702369	56.11357896	0.144256803
1777	V1777M	uncertain significance_not provided_likely pathogenic	V	M	-1	NA	-8.99	-12.43	NA	1320.000008	0.3141	-2.47	-2.7	*DAMAGING	0	probablydamaging	1	-1122	-554.474	9.24255	0.341019	NA	118.1915989	0.167332914	304.6471383	0.132918322	-1.175525585	0.166763906	1.59381983	0.174447813	50.6801481	0.101364502
1779	T1779M	uncertain significance_not provided	T	M	-4	83	2	2	NA	144.0000099	0.2432	-1.24	-5.55	*DAMAGING	0	probablydamaging	1	-1121.89	-554.961	9.77111	0.28599	0	74.02320237	0.136373229	350.9933195	0.1205516	2.724836488	0.13630405	1.166395699	0.137415812	54.101644	0.027863416
1780	E1780G	NA	E	G	-4	62.25165563	3.6	2.1	NA	340.6593505	0.4322	-3.51	-6.47	*DAMAGING	0	probablydamaging	1	-1120.96	-554.719	8.70497	0.289096	0	74.61710496	0.195917953	526.727268	0.172872506	-0.516226231	0.244115199	-1.97273701	0.246212897	54.80693929	0.057410551
1784	E1784K	not provided_pathogenic	E	K	-4	56.18379161	7.1	-14.7075	83.84112072	570.8603994	0.8009	0.04	-3.57	*DAMAGING	0	possiblydamaging	0.82	-1122	-554.715	7.79246	0.275714	0	58.33780927	0.136165483	446.3338538	0.040717791	2.025342868	0.138187653	0.027223519	0.148597579	45.23144664	0.053025246
1786	L1786Q	not provided	L	Q	-5	31.45695364	15.2	-21.3	NA	350.0000102	0.1127	-3.69	-5.55	*DAMAGING	0	probablydamaging	1	-1121.26	-554.265	11.3822	0.0694958	1	74.16122688	0.150237511	820.1627177	0.145383348	3.844802036	0.164133277	-8.635633119	0.180970693	76.12973745	0.135780195
1790	D1790G	not provided	D	G	-3	87.90366721	4.276	-14.97333333	73.03921569	1060.31747	0.1729	-4.39	-6.47	*DAMAGING	0	probablydamaging	1	-1121.73	-554.671	11.126	0.127931	0	49.66851502	0.139969529	467.3056436	0.172963556	8.580045887	0.178744123	-12.28725158	0.183313373	82.22074205	0.064181609
1795	Y1795C	not provided_pathogenic	Y	C	-4	109.6750322	-1.45	-1.6	100	355.4268651	0.3445	-4.28	-8.32	*DAMAGING	0	probablydamaging	1	-1121.96	-555.274	10.2135	0.169205	0	67.55940585	0.658113852	318.2425291	3.295914291	3.525412655	3.431959754	-7.484775976	3.442384627	98.46113638	0.651246152
1795	Y1795H	not provided_pathogenic	Y	H	-3	65.94594595	3.05	-11.1	100	274.9034847	0.3445	-2.37	-4.62	*DAMAGING	0	probablydamaging	0.999	-1122.05	-554.772	10.2135	0.169205	0	100.7662118	0.658113852	330.3711993	3.295215693	2.871027462	3.431959754	-6.104794749	3.442384627	98.46325669	0.651246152
1819	D1819N	uncertain significance_not provided_likely benign_pathogenic	D	N	2	73.71428571	-0.935	-0.4	NA	88.0000101	0.5226	-0.1	-2.9	TOLERATED	0.07	possiblydamaging	0.919	-1121.76	-554.623	9.0443	0.375429	0	41.92095218	0.010096131	697.0232615	0.061966343	4.13947004	0.018742858	-8.8198931	0.01877915	91.88335626	0.009892057
1825	L1825P	not provided	L	P	-7	29.62962963	8.9	-11	87.962963	866.6666761	0.1221	-2.95	-6.47	*DAMAGING	0	probablydamaging	1	-1121.37	-554.073	11.8216	0.0490564	1	69.86412319	0.075064906	615.5006049	0.171675341	4.158785139	0.139030752	-9.444928962	0.142908223	79.11145975	0.046874771
1826	R1826H	uncertain significance_not provided_pathogenic	R	H	-2	NA	NA	NA	NA	700.0000096	0.7924	-2.23	-2.59	TOLERATED	0.07	probablydamaging	0.96	-1121.64	-554.671	8.8626	0.267912	NA	55.81739606	0.090420093	469.8203774	0.096501806	3.546114435	0.097380309	-5.924871006	0.097522686	86.56634514	0.042742306
1832	Q1832E	uncertain significance_likely benign	Q	E	1	44.25650768	-2.12	-4.26	103.7168141	NA	1.687	1.15	-0.87	*DAMAGING	0	possiblydamaging	0.508	-1122.47	-555.178	6.37516	0.544673	1	70.80145071	0.002943811	199.5597108	0.004581406	-0.392492747	0.004363748	-1.448434812	0.004363748	88.28117105	0.00038639
1849	H1849R	uncertain significance_likely pathogenic	H	R	-2	142.8571429	0	8.5	NA	NA	0.3515	-0.78	-7.4	*DAMAGING	0	probablydamaging	0.999	-1122.27	-555.072	9.0697	0.35477	0	61.61533541	0.22525869	660.3390813	0.159922781	1.605330574	0.368777339	-5.741245976	0.374972515	86.45101459	0.225115591
1850	C1850S	uncertain significance_not provided	C	S	-3	37.53753754	1.4	-11.6	100	NA	0.3682	-2.23	-9.23	*DAMAGING	0	possiblydamaging	0.947	-1121.21	-554.125	11.2101	0.0887301	1	115.6018565	0.302211606	507.0627758	0.583221324	1.536371485	0.814546575	-2.476112902	0.82398416	74.27571649	0.172302305
1851	M1851V	NA	M	V	-1	100	0	9.5	56.92307687	NA	0.8309	0.02	-1.32	TOLERATED	0.27	benign	0.063	-1121.91	-554.956	7.93666	0.390595	0	79.66736418	0.230282989	472.6014443	0.260098592	1.079324034	0.438109898	-4.145367996	0.471386052	107.601491	0.157621192
1870	A1870D	uncertain significance	A	D	-3	83.44370861	0.6	-1.1	NA	53.8461638	1.576	0.03	-3.72	*DAMAGING	0.01	possiblydamaging	0.917	-1123.07	-555.871	5.17357	0.376231	0	96.2970354	0.001966592	829.2754284	0.000900129	2.560847466	0.001973003	4.355032818	0.002592788	82.15597058	0.001699332
1875	M1875T	not provided_likely pathogenic	M	T	-4	151.25	-0.48	16.4	92.96089386	NA	0.6974	-0.73	-5.55	*DAMAGING	0	benign	0.322	-1122.97	-555.851	5.03927	0.69959	0	68.80033197	0.008472989	1290.73528	0.007831962	1.679334615	0.007141937	7.942913155	0.014437659	41.03055251	0.003451857
1896	L1896V	NA	L	V	-2	73.50993377	0.5	-2.6	NA	48.35165835	0.9172	0.01	-2.71	*DAMAGING	0	probablydamaging	0.978	NA	NA	NA	NA	0	NA	NA	NA	NA	NA	NA	NA	NA	NA	NA
1897	R1897W	uncertain significance_not provided	R	W	-2	86.27087199	-1.6	-6.2	NA	NA	1.439	2.69	-6.27	TOLERATED	0.39	probablydamaging	1	NA	NA	NA	NA	0	NA	NA	NA	NA	NA	NA	NA	NA	NA	NA
1898	R1898H	uncertain significance_pathogenic	R	H	-2	68.18181818	0	0	NA	NA	0.692	-1.49	-3.24	*DAMAGING	0.03	probablydamaging	0.96	NA	NA	NA	NA	0	NA	NA	NA	NA	NA	NA	NA	NA	NA	NA
1901	E1901Q	not provided	E	Q	1	83.33333333	-2.7	-4.7	NA	392.0635022	0.3993	1.96	-2.78	*DAMAGING	0	probablydamaging	1	NA	NA	NA	NA	0	NA	NA	NA	NA	NA	NA	NA	NA	NA	NA
1904	S1904L	uncertain significance_not provided_likely benign_pathogenic	S	L	-8	100	-1.3	-2.15	NA	450.0000096	0.3911	-3.14	-5.55	*DAMAGING	0	probablydamaging	1	NA	NA	NA	NA	0	NA	NA	NA	NA	NA	NA	NA	NA	NA	NA
1909	Q1909R	uncertain significance_not provided_pathogenic	Q	R	-2	76.31946956	0.3	0.8	66.2045061	265.2010682	0.05042	-0.27	-3.7	*DAMAGING	0	probablydamaging	1	NA	NA	NA	NA	0	NA	NA	NA	NA	NA	NA	NA	NA	NA	NA
1913	R1913H	uncertain significance_not provided	R	H	-2	87.61904762	6.4	0.3	NA	239.6825497	0.1321	-2.01	-4.59	*DAMAGING	0	probablydamaging	1	NA	NA	NA	NA	0	NA	NA	NA	NA	NA	NA	NA	NA	NA	NA
1924	A1924T	uncertain significance_likely pathogenic_pathogenic	A	T	-1	NA	-9	9.13	93.74999991	NA	2.114	0.24	-1.23	TOLERATED	0.08	possiblydamaging	0.653	NA	NA	NA	NA	NA	NA	NA	NA	NA	NA	NA	NA	NA	NA	NA
1938	E1938K	uncertain significance	E	K	-4	100	NA	-0.96	86.31284921	NA	3.673	1.13	-1.26	TOLERATED	0.15	benign	0.015	NA	NA	NA	NA	0	NA	NA	NA	NA	NA	NA	NA	NA	NA	NA
1951	V1951L	uncertain significance_not provided_benign_likely benign_likely pathogenic	V	L	-2	137.109375	-1.3	2.4	96.72968823	168.1818282	3.312	-0.14	0.24	TOLERATED	0.42	benign	0	NA	NA	NA	NA	0	NA	NA	NA	NA	NA	NA	NA	NA	NA	NA
1951	V1951M	uncertain significance_not provided_benign_likely benign_likely pathogenic	V	M	-1	114.2857143	-3.6	0	NA	NA	3.312	3.27	1.45	TOLERATED	0.46	benign	0	NA	NA	NA	NA	0	NA	NA	NA	NA	NA	NA	NA	NA	NA	NA
1952	M1952T	NA	M	T	-4	117.218543	0.2	4	NA	149.4505594	3.734	1.07	-2.34	*DAMAGING	0.01	benign	0.01	NA	NA	NA	NA	0	NA	NA	NA	NA	NA	NA	NA	NA	NA	NA
1968	I1968S	uncertain significance	I	S	-7	65.63380282	0	-0.3	53.84615388	NA	3.642	0.73	0.08	TOLERATED	0.42	benign	0	NA	NA	NA	NA	0	NA	NA	NA	NA	NA	NA	NA	NA	NA	NA
1987	N1987K	uncertain significance_not provided_pathogenic	N	K	-1	110.5263158	NA	-3.4	NA	100.0000099	2.153	1.26	1.29	TOLERATED	1	possiblydamaging	0.629	NA	NA	NA	NA	0	NA	NA	NA	NA	NA	NA	NA	NA	NA	NA
2004	F2004L	not provided_benign_likely benign	F	L	-3	120	0.7	4.7	49.51456306	386.3636462	3.713	-0.21	-0.63	TOLERATED	0.65	benign	0	NA	NA	NA	NA	0	NA	NA	NA	NA	NA	NA	NA	NA	NA	NA
2006	P2006A	not provided_likely benign	P	A	-2	100	-0.2	4.7	61.16504858	245.4545556	2.279	-1.52	-1.01	TOLERATED	0.21	benign	0	NA	NA	NA	NA	0	NA	NA	NA	NA	NA	NA	NA	NA	NA	NA
2012	R2012H	NA	R	H	-2	75	NA	NA	NA	NA	2.904	-2.4	-1.26	*DAMAGING	0.01	probablydamaging	0.999	NA	NA	NA	NA	0	NA	NA	NA	NA	NA	NA	NA	NA	NA	NA
2016	V2016M	uncertain significance	V	M	-1	55.47945205	0.8	-1.8	104.0816326	83.33334332	2.522	0.68	-0.41	*DAMAGING	0	probablydamaging	0.999	NA	NA	NA	NA	0	NA	NA	NA	NA	NA	NA	NA	NA	NA	NA
