# Supplementary material for: Protein structure aids predicting functional perturbation of missense variants in SCN5A and KCNQ1
Source: Comput Struct Biotechnol J. 2019 Feb 1;17:206–14. doi: 10.1016/j.csbj.2019.01.008 (PMC6383132; doi:10.1016/j.csbj.2019.01.008)
Supplement: Supplementary file 3 — Supplementary material 3 [file mmc3.csv]

resnum	var	ClinVar	SIFT.Prediction	SIFT.Score	wtAA	mutAA	pph2_prediction	pph2_prob	pph2_FPR	pph2_TPR	erate	blast	NeighborCount	NeighborVector	mtr	pamscore	aaneigh	aaneighvector	provean_score	x_coord	y_coord	z_coord	Ikspeak	Vhalfact	tau_act	tau_deact	LOF	Ikspeak_dist	Ikspeak_dist_weight	Vhalfact_dist	Vhalfact_dist_weight	tau_act_dist	tau_act_dist_weight	tau_deact_dist	tau_deact_dist_weight
104	T104I	NA	TOLERANT	0.19	T	I	benign	0.215	0.123	0.915	1.808	5.56	3.54113	0.794549	0.831	-2	-2043.01	-1042.37	-1.711	-24.884	43.314	-25.72	0.23	6.4	2.42	1.15	1	0.967515553	0.819046131	-1.756522406	0.818627394	0.979230504	0.807963922	0.876849374	0.807876041
104	T104S	NA	TOLERANT	0.79	T	S	benign	0.007	0.246	0.965	1.808	2.7	3.54113	0.794549	0.831	0	-2051.09	-1050.03	-0.814	-24.884	43.314	-25.72	0.85	-2.9	0.97	0.87	0	0.631212075	0.873066715	3.583508224	0.872647978	1.814494492	0.868828409	1.033579672	0.868740528
105	H105L	not provided	TOLERANT	0.19	H	L	benign	0.066	0.158	0.936	1.735	6.34	5.17136	0.652359	0.794	-6	-2044.22	-1042.65	-1.643	-21.861	41.025	-25.358	1.37	-5.4	0.74	0.98	0	1.05883676	1.259786655	2.325192747	1.259599589	1.181494091	1.25082597	0.849128036	1.25082597
105	H105N	NA	TOLERANT	0.24	H	N	benign	0	1	1	1.735	2.8	5.17136	0.652359	0.794	0	-2051.52	-1051.27	-0.158	-21.861	41.025	-25.358	0.75	1.5	1.22	0.81	0	1.335287662	1.299287491	-0.599489187	1.299100425	0.982642107	1.289938676	0.918987021	1.289857559
105	H105Y	NA	TOLERANT	0.37	H	Y	benign	0.004	0.408	0.975	1.735	3.4	5.17136	0.652359	0.794	-3	-2044.65	-1043.16	-0.95	-21.861	41.025	-25.358	1.58	3.7	0.98	0.83	0	1.016036003	1.29909034	-1.446448474	1.298903274	1.075669785	1.289938676	0.911234227	1.289857559
106	V106I	NA	TOLERANT	0.63	V	I	benign	0	1	1	3.384	-0.99	5.73996	0.612094	0.788	2	-2048.1	-1047.31	0.273	-21.151	42.098	-21.765	1.26	-1.4	0.94	0.8	0	1.140107687	0.419625457	-1.373820811	0.419141239	0.98030801	0.397675462	0.92340444	0.397438757
107	Q107H	NA	DAMAGING	0	Q	H	probablydamaging	1	0.00026	0.00018	0.8267	8.26	9.90261	0.333802	0.727	1	-2049.9	-1048.53	-3.538	-23.117	39.212	-20.303	0.37	0.4	1.16	0.98	1	0.752278017	0.439123563	2.126756275	0.435200416	1.283233542	0.342236084	0.911089031	0.340652428
109	R109L	NA	TOLERANT	0.61	R	L	benign	0.059	0.162	0.938	3.063	5.62	7.61258	0.535114	0.634	-8	-2044.56	-1047.39	-3.358	-17.944	38.304	-21.047	2.33	-6.6	0.76	0.98	0	0.867483096	0.272182788	0.982565177	0.272034625	1.193489339	0.252505737	0.871873988	0.252398351
110	V110I	uncertain significance_likely benign	TOLERANT	0.25	V	I	benign	0.21	0.123	0.915	1.976	1.77	10.4015	0.36694	0.559	2	-2049.83	-1048.41	-0.256	-19.415	37.944	-17.549	0.27	1.5	1.68	1	1	0.437470641	0.352567372	1.288785005	0.350602476	1.067173476	0.154825629	0.946233971	0.152172816
111	Y111C	not provided_pathogenic	DAMAGING	0	Y	C	probablydamaging	1	0.00026	0.00018	1.094	12.38	12.9322	0.157072	0.559	-4	-2051.91	-1050.67	-6.821	-20.397	34.342	-18.183	0	0	NA	NA	1	0.244681309	0.39348234	7.284305255	0.389135432	1.422110071	0.154329043	0.898965008	0.141707245
114	L114P	not provided	DAMAGING	0	L	P	probablydamaging	1	0.00026	0.00018	0.3189	8.91	10.4371	0.238826	0.417	-7	-2044.55	-1044.44	-5.384	-17.53	33.182	-13.993	0	0	NA	NA	1	0.092880935	0.677608095	4.933231816	0.674072586	1.343596877	0.130018223	0.847118065	0.107737629
115	E115G	not provided	DAMAGING	0	E	G	probablydamaging	0.982	0.0393	0.748	0.5015	9.76	9.2661	0.231362	0.309	-4	-2046.05	-1048.79	-5.388	-18.022	29.839	-15.823	0	0	NA	NA	1	0.097107084	0.603001161	15.14612073	0.600046408	1.238340159	0.143329224	0.658063075	0.072397565
117	P117L	not provided_pathogenic	DAMAGING	0	P	L	probablydamaging	0.998	0.0112	0.273	0.4344	12.45	9.85317	0.218077	0.358	-7	-2049.6	-1046.78	-7.812	-12.653	31.098	-17.675	0	0	NA	NA	1	0.301110643	0.276487604	8.487417378	0.275752953	1.343726328	0.118143904	0.900279181	0.104870182
118	T118S	NA	TOLERANT	0.83	T	S	benign	0.011	0.222	0.959	2.11	2.07	4.3836	0.721689	0.418	0	-2051.11	-1049.58	-0.897	-9.365	31.158	-19.558	0.79	5.2	1.4	0.91	0	0.080334731	0.149566933	1.318707498	0.149377019	1.048734711	0.011244293	0.917168536	0.010016695
122	C122Y	not provided_pathogenic	DAMAGING	0	C	Y	probablydamaging	0.988	0.0353	0.727	0.8268	12.27	10.032	0.066806	0.442	-4	-2049.84	-1046.84	-7.347	-10.527	35.527	-14.277	0	0	NA	NA	1	0.322300108	0.284811669	1.927196903	0.284612081	1.159954245	0.1038514	0.887915123	0.101124652
124	V124I	NA	TOLERANT	0.82	V	I	benign	0.022	0.195	0.951	1.981	0.13	6.87353	0.510594	0.442	2	-2049.96	-1048.53	0.158	-6.824	35.71	-10.261	0.96	-0.7	0.97	0.87	0	0.377162758	0.240406237	1.336204169	0.240317796	1.036031927	0.11144485	0.780786418	0.110837438
125	Y125D	likely pathogenic	DAMAGING	0	Y	D	probablydamaging	0.999	0.00574	0.136	1.051	13.15	8.1887	0.435588	0.417	-11	-2043.77	-1042.22	-7.694	-10.414	36.331	-9.207	0.01	0	NA	NA	1	0.396380553	0.382549121	2.090353582	0.381086782	1.207992871	0.177253879	0.891668051	0.173818294
126	H126L	uncertain significance_likely pathogenic	DAMAGING	0	H	L	probablydamaging	0.997	0.0167	0.409	0.6454	14.14	9.52947	0.209123	0.367	-6	-2053.33	-1048.55	-8.593	-11.248	32.656	-8.717	0.04	0	NA	NA	1	0.301360134	0.39169428	7.224678765	0.390379185	1.043099859	0.156630883	0.870438426	0.138908685
127	F127L	not provided	TOLERANT	0.49	F	L	benign	0.057	0.162	0.939	2.747	7.16	7.51905	0.4444	0.309	-3	-2049.9	-1048.76	-3.424	-7.803	31.999	-7.275	0.8	4.3	0.69	0.76	0	0.573734909	0.2965212	0.437972228	0.296111015	1.071575609	0.196650108	0.837060178	0.195652817
128	A128T	NA	TOLERANT	0.8	A	T	benign	0	1	1	2.038	-1.71	6.79444	0.498022	0.365	-1	-2048.29	-1047.28	0.443	-8.349	34.733	-4.705	0.77	-1.2	1.19	0.76	0	0.585789645	0.534677576	2.155148224	0.534125997	1.685411023	0.344508941	0.977811179	0.343531772
129	V129I	not provided	TOLERANT	0.19	V	I	possiblydamaging	0.879	0.0648	0.825	0.8193	3.83	9.09329	0.294438	0.365	2	-2049.99	-1048.28	-0.756	-11.831	33.367	-3.995	0.87	4.3	0.94	1.03	0	0.494036203	0.437385558	2.297091248	0.434984801	2.613580065	0.250369209	0.966817978	0.24653598
131	L131P	uncertain significance	DAMAGING	0	L	P	probablydamaging	1	0.00026	0.00018	1.951	8.43	6.97934	0.48646	0.503	-7	-2046.28	-1043.96	-5.119	-7.609	31.442	-1.252	0.06	0	NA	NA	1	0.83698215	0.399900079	0.929241536	0.399045726	1.875009053	0.384011418	0.950432602	0.383564108
132	I132L	not provided	TOLERANT	1	I	L	benign	0.009	0.233	0.961	0.8313	0.63	8.40706	0.351088	0.543	-1	-2049.89	-1048.96	-0.252	-10.397	33.047	0.786	1.08	2.1	6.06	1.41	0	0.621561273	0.466881736	0.095421544	0.46505122	0.964472601	0.340117459	0.90589333	0.340189992
133	V133I	not provided	DAMAGING	0	V	I	probablydamaging	0.991	0.0326	0.711	0.2406	4.42	11.3259	0.0666844	0.573	2	-2049.98	-1049.13	-0.888	-12.077	29.646	1.06	0.7	0.3	0.99	0.65	0	0.455765495	0.37805437	2.137164567	0.365693245	3.537858125	0.170889029	1.354153004	0.17121659
134	L134P	not provided_pathogenic	DAMAGING	0	L	P	probablydamaging	0.999	0.00574	0.136	1.436	8.17	7.69583	0.476974	0.606	-7	-2045.39	-1044.39	-5.927	-8.789	28.082	2.163	0.03	0	NA	NA	1	0.85324935	0.33813329	-0.590854244	0.331118686	1.457890128	0.318654429	0.976107781	0.318233456
135	V135A	NA	TOLERANT	0.91	V	A	benign	0	1	1	1.977	2.34	7.26488	0.47874	0.606	-2	-2047.92	-1049.48	-2.682	-8.309	30.823	4.763	0.82	-2.4	0.89	1.25	0	0.883070202	0.76096127	-2.878690581	0.758748216	1.296579302	0.630258017	0.905774509	0.63054816
135	V135I	NA	TOLERANT	0.75	V	I	benign	0	1	1	1.977	0.35	7.26488	0.47874	0.606	2	-2049.99	-1049.09	-0.13	-8.309	30.823	4.763	1.05	-4.3	0.79	0.82	0	0.73252983	0.710048589	-1.797747334	0.707858854	1.410420281	0.579368655	1.294812639	0.579658798
140	S140G	not provided_pathogenic	DAMAGING	0	S	G	possiblydamaging	0.809	0.0713	0.841	0.3528	7.58	11.823	0.0866384	0.595	-2	-2050.36	-1049.33	-3.61	-12.517	26.775	10.845	1.5	-16	1.304347826	2.828467153	0	1.115751711	0.355215016	1.156508052	0.334806914	1.289103736	0.046695243	3.006234	0.052617656
141	V141M	not provided_likely pathogenic_pathogenic	DAMAGING	0	V	M	probablydamaging	1	0.00026	0.00018	0.5978	6.46	10.4867	0.260087	0.599	-1	-2050.64	-1046.76	-2.698	-9.83	24.431	12.15	3	-15.1	NA	NA	0	0.815102996	0.250632372	-7.957282017	0.231393112	1.269619747	0.137155905	2.662027076	0.137906582
147	Q147R	not provided	TOLERANT	0.07	Q	R	possiblydamaging	0.925	0.0583	0.808	1.995	5.88	5.06003	0.698144	0.617	-2	-2048.11	-1048.3	-2.001	-7.541	28.16	22.085	0.6	0	NA	NA	0	0.936145776	0.06281397	-1.279878444	0.061617318	1.001084321	0.054671434	1.253696668	0.054671434
149	A149V	NA	TOLERANT	0.22	A	V	benign	0	1	1	1.976	1.25	8.77108	0.400568	0.555	-2	-2049.82	-1048.62	-1.954	-12.151	30.647	19.461	1.11	0.9	0.89	0.89	0	0.679458884	0.185599423	-0.849790742	0.184853601	1.225909114	0.149705503	1.012633945	0.150013464
150	A150T	NA	TOLERANT	0.54	A	T	benign	0.004	0.408	0.975	2.824	0.84	4.98093	0.695419	0.586	-1	-2050.32	-1050.15	-0.354	-12.045	33.625	21.834	0.61	-0.5	1.2	0.89	0	0.66653755	0.658924732	1.001927295	0.658799068	0.93159272	0.642202365	1.806676914	0.642255287
150	A150V	NA	TOLERANT	0.31	A	V	benign	0.009	0.233	0.961	2.824	3.48	4.98093	0.695419	0.586	-2	-2045.34	-1047.76	-1.581	-12.045	33.625	21.834	0.54	1.1	0.94	2.06	0	0.614606272	0.519394246	-0.515156124	0.519268582	1.201818149	0.502571592	0.897442124	0.502624514
160	E160K	not provided	DAMAGING	0	E	K	probablydamaging	1	0.00026	0.00018	0.425	7.18	11.4705	0.101011	0.702	-4	-2049.5	-1048.01	-3.688	-19.077	34.065	7.262	0	0	NA	NA	1	0.727484786	0.144063489	-13.9287069	0.137106871	1.875530205	0.043763671	3.919880429	0.074444097
168	G168R	not provided_pathogenic	DAMAGING	0	G	R	probablydamaging	1	0.00026	0.00018	1.595	9.72	9.47524	0.32403	0.671	-9	-2049.01	-1043.81	-5.375	-25.126	34.744	-3.084	0.05	NA	NA	NA	1	0.458899293	0.301203211	7.536434601	0.304986149	1.129462122	0.247570854	0.745445531	0.250397074
169	T169M	uncertain significance_not provided	TOLERANT	0.36	T	M	possiblydamaging	0.501	0.0966	0.884	2.549	2.03	6.79953	0.513865	0.646	-4	-2050.46	-1050.13	-0.503	-24.465	37.896	-5.11	0.68	-0.1	1.03	0.82	0	0.08713865	0.215583249	5.63261213	0.080610902	1.265523566	0.02431878	0.728437129	0.024252623
174	R174C	not provided_pathogenic	DAMAGING	0	R	C	probablydamaging	1	0.00026	0.00018	0.151	11.94	11.1422	0.177385	0.816	-8	-2048.87	-1046.51	-7.376	-24.016	33.676	-12.699	0	0	NA	NA	1	0.062284483	1.394400752	3.161157696	1.378665888	1.167862264	0.171295838	0.533562883	0.154399625
174	R174H	not provided_likely pathogenic	DAMAGING	0	R	H	probablydamaging	1	0.00026	0.00018	0.151	8.89	11.1422	0.177385	0.816	-2	-2048.82	-1047.16	-4.61	-24.016	33.676	-12.699	0	0	NA	NA	1	0.056223595	1.400944515	2.974462679	1.385209651	1.179551005	0.170139265	0.54882125	0.134688299
174	R174L	not provided_likely pathogenic	DAMAGING	0	R	L	probablydamaging	1	0.00026	0.00018	0.151	10.77	11.1422	0.177385	0.816	-8	-2051.65	-1049.75	-6.454	-24.016	33.676	-12.699	0.03	0	NA	NA	1	0.039492638	1.408669085	4.023410355	1.392934221	1.214108562	0.170036588	0.527287755	0.151645937
176	W176R	NA	DAMAGING	0	W	R	probablydamaging	1	0.00026	0.00018	1.821	16.6	7.98004	0.495681	0.786	-2	-2044.59	-1044.49	-12.909	-27.97	36.441	-15.131	0.01	0	NA	NA	1	0.298020651	0.153399064	6.376167211	0.136577122	1.292594795	0.077925291	0.89251534	0.073895141
178	A178T	not provided_likely pathogenic_pathogenic	DAMAGING	0	A	T	probablydamaging	1	0.00026	0.00018	0.4896	7.14	12.5499	0.0688876	0.835	-1	-2048.38	-1047.13	-3.133	-26.607	32.215	-18.331	0.41	45	1.678062678	0.863481229	1	0.321288305	0.448044084	1.296360802	0.385068233	0.931158233	0.095909226	0.909789115	0.047868693
179	G179S	uncertain significance_not provided_likely benign_likely pathogenic_pathogenic	DAMAGING	0	G	S	probablydamaging	1	0.00026	0.00018	1.544	8.23	9.63891	0.424038	0.874	-2	-2051.05	-1049.58	-5.532	-28.513	34.178	-21.056	0.57	1.7	NA	NA	0	0.353138745	0.302463467	23.37642368	0.26942027	1.503499385	0.212840265	0.891805751	0.203515495
189	G189A	NA	DAMAGING	0	G	A	probablydamaging	1	0.00026	0.00018	0.9816	7.67	10.9909	0.206731	0.901	-2	-2050.63	-1049.56	-5.532	-33.17	27.858	-19.494	0	0	NA	NA	1	0.254384161	0.25985936	6.701396217	0.178372645	1.113466511	0.068328493	0.786200702	0.031360122
190	R190Q	uncertain significance_not provided_pathogenic	DAMAGING	0	R	Q	probablydamaging	1	0.00026	0.00018	0.6565	7.69	10.6209	0.337812	0.908	-2	-2048.71	-1048.4	-3.688	-32.115	29.368	-16.201	0	NA	NA	NA	1	0.295461329	0.306257908	9.976769523	0.305854027	1.259340132	0.117093247	0.833737184	0.076844945
191	L191P	not provided	DAMAGING	0	L	P	probablydamaging	1	0.00026	0.00018	1.967	8.57	7.30916	0.520614	0.914	-7	-2046.04	-1044.3	-5.721	-34.034	26.591	-14.442	0.22	0	NA	NA	1	0.168338393	0.152315704	3.870545302	0.118556847	1.329285231	0.039867181	0.633524331	0.017589994
193	F193L	not provided	DAMAGING	0	F	L	probablydamaging	1	0.00026	0.00018	1.243	8.26	11.3635	0.188507	1.011	-3	-2050.21	-1049.67	-5.532	-28.922	26.058	-15.58	0.8	0	0.5	NA	0	0.150594169	0.333545677	14.62183962	0.293620383	1.991446088	0.138576959	0.596119889	0.134796564
195	R195P	NA	DAMAGING	0	R	P	probablydamaging	1	0.00026	0.00018	1.532	10.81	5.93934	0.553828	0.972	-4	-2052.46	-1051	-6.099	-30.375	22.124	-12.241	0	0	NA	NA	1	0.44323867	0.091090885	9.70978206	0.088757738	2.867821308	0.070148239	0.663668388	0.053973576
196	K196T	uncertain significance	DAMAGING	0	K	T	probablydamaging	0.972	0.0442	0.766	0.6733	8.69	7.67698	0.378639	0.972	-3	-2051.21	-1045.73	-5.166	-26.633	21.638	-12.911	0.2	15.6	1.47	0.36	1	0.60637758	0.408556346	11.91674085	0.405481376	4.307999863	0.340885257	0.826615636	0.287905585
197	P197L	uncertain significance	DAMAGING	0	P	L	probablydamaging	0.998	0.0112	0.273	1.073	12.79	5.63745	0.584849	0.937	-7	-2050.68	-1048.33	-9.221	-25.188	19.73	-9.824	1.54	0.9	0.86	0.73	0	0.183711174	0.746834832	16.75920882	0.748799722	8.194042159	0.718019688	0.939168906	0.711967436
197	P197S	uncertain significance	DAMAGING	0.01	P	S	probablydamaging	1	0.00026	0.00018	1.073	10.54	5.63745	0.584849	0.937	-2	-2047.45	-1045.95	-7.376	-25.188	19.73	-9.824	0.18	14.3	11.13	1.17	1	1.089225457	0.756046453	7.701385916	0.758011343	1.0362907	0.725703667	0.629698906	0.711649656
202	D202H	not provided_pathogenic	DAMAGING	0	D	H	probablydamaging	1	0.00026	0.00018	0.1174	10.14	11.1403	0.143923	0.896	-4	-2050.72	-1048.6	-6.421	-23.746	26.431	-4.682	0.41	16.6	0.832647462	0.261904762	1	0.217148598	2.770894362	26.61071251	2.818069853	1.097117125	2.742040907	0.341453537	2.726753497
202	D202N	not provided_pathogenic	DAMAGING	0.01	D	N	probablydamaging	1	0.00026	0.00018	0.1174	7.56	11.1403	0.143923	0.896	2	-2050.92	-1049.81	-4.577	-23.746	26.431	-4.682	0.2	23.8	0.548696845	0.087301587	1	0.253108287	2.798992653	25.31689856	2.815172825	1.133050411	2.709670153	0.369574737	2.694382743
202	D202A	NA	DAMAGING	0	D	A	probablydamaging	1	0.00026	0.00018	0.1174	10.83	11.1403	0.143923	0.896	-3	-2051.91	-1050.33	-7.326	-23.746	26.431	-4.682	0.43	12.1	0.88340192	0.349206349	1	0.211966899	2.800094794	27.56214683	2.814818832	1.076075363	2.70958913	0.313106334	2.694301719
202	D202E	NA	DAMAGING	0	D	E	probablydamaging	1	0.00026	0.00018	0.1174	7.31	11.1403	0.143923	0.896	2	-2050.24	-1048.78	-3.672	-23.746	26.431	-4.682	0.11	54.6	1	0.333333333	1	0.269097529	2.800448788	19.99529857	2.847624279	1.06660382	2.742121607	0.328375091	2.726834196
202	D202K	NA	DAMAGING	0	D	K	probablydamaging	1	0.00026	0.00018	0.1174	9.69	11.1403	0.143923	0.896	-4	-2049.85	-1047.65	-6.421	-23.746	26.431	-4.682	0.19	21.8	1.204389575	0.484126984	1	0.254872621	2.799805829	25.76030167	2.84698132	1.029335309	2.742121607	0.300725142	2.726834196
202	D202M	NA	DAMAGING	0	D	M	probablydamaging	1	0.00026	0.00018	0.1174	12.24	11.1403	0.143923	0.896	-11	-2053.64	-1052.56	-8.26	-23.746	26.431	-4.682	0.1	23.5	1.012345679	0.222222222	1	0.266350011	2.713539613	25.50496121	2.760715104	1.054315404	2.655235419	0.340903104	2.639948008
204	I204F	not provided	DAMAGING	0	I	F	possiblydamaging	0.901	0.0625	0.818	1.166	7.48	7.77996	0.456405	0.838	-2	-2049.24	-1048.62	-3.405	-27.473	24.441	-1.075	0.23	53.3	7.252400549	0.428571429	1	0.364342569	0.907707132	27.04850448	1.899831526	1.797583027	1.845745283	0.88415261	1.859574383
204	I204M	not provided_likely benign_likely pathogenic	DAMAGING	0.03	I	M	probablydamaging	0.982	0.0393	0.748	1.166	2.76	7.77996	0.456405	0.838	-1	-2046.64	-1048.81	-2.2	-27.473	24.441	-1.075	0.34	36.1	1.159122085	0.650793651	1	0.268645304	0.752238116	32.50237651	1.74436251	3.645290255	1.678480976	0.847138685	1.692310077
204	I204A	NA	DAMAGING	0	I	A	probablydamaging	0.982	0.0393	0.748	1.166	8.55	7.77996	0.456405	0.838	-5	-2047.57	-1049.02	-3.988	-27.473	24.441	-1.075	NA	18.7	2.072702332	1.349206349	NA	0.314277396	1.387153813	36.03090172	1.879278207	3.242200316	1.813293829	0.641718087	1.827122929
204	I204N	NA	DAMAGING	0	I	N	probablydamaging	1	0.00026	0.00018	1.166	10.53	7.77996	0.456405	0.838	-5	-2044.25	-1044.8	-5.866	-27.473	24.441	-1.075	NA	32.9	2.471879287	0.698412698	1	0.319936813	1.385363969	32.04962474	1.879348257	3.138120763	1.813293829	0.824462231	1.827122929
205	V205M	not provided_pathogenic	DAMAGING	0	V	M	probablydamaging	1	0.00026	0.00018	0.4373	6.81	12.1063	0.0488637	0.886	-1	-2050.45	-1049.53	-2.533	-24.502	25.995	0.639	0.36	20	1.482853224	0.420634921	1	0.39868518	0.559942035	17.65873096	0.715769913	2.564694397	0.499292899	1.380148577	0.559943465
207	V207M	likely benign	DAMAGING	0.01	V	M	possiblydamaging	0.869	0.0658	0.828	2.322	4.48	7.05645	0.510724	0.883	-1	-2047.23	-1047.02	-1.959	-29.293	28.653	1.735	0.93	3.55	1.777777778	1.2	0	0.695983396	0.206677655	4.342560254	0.287937335	3.282921741	0.175137245	2.037613764	0.228207891
209	S209F	not provided	DAMAGING	0.03	S	F	probablydamaging	0.989	0.0346	0.723	0.3612	10.14	12.8378	0.0605904	0.828	-6	-2049.95	-1049.01	-5.571	-25.444	29.097	5.466	0.35	-48.7	NA	NA	1	1.49795938	0.73174827	-24.18411476	0.733967822	1.605735689	0.169502706	4.799583925	0.684630916
209	S209P	not provided_pathogenic	DAMAGING	0	S	P	probablydamaging	1	0.00026	0.00018	0.3612	8.45	12.8378	0.0605904	0.828	-2	-2047.02	-1045.24	-4.655	-25.444	29.097	5.466	2	-42.4	NA	5.7	0	0.374894564	0.729412974	-27.6948565	0.731632526	1.978138807	0.18147089	2.243513633	0.196599101
215	V215M	not provided_pathogenic	TOLERANT	0.22	V	M	probablydamaging	0.991	0.0326	0.711	1.855	4.18	10.0229	0.390393	0.663	-1	-2050.51	-1048.66	-1.275	-30.373	31.638	13.951	0.41	20.2	NA	NA	1	0.507011972	0.053774189	-5.639097278	0.052126696	1.491908501	0.027677075	2.673644815	0.034818461
218	K218E	uncertain significance_not provided	TOLERANT	0.28	K	E	benign	0.07	0.157	0.935	0.8033	2.17	4.76044	0.746153	0.657	-4	-2050.85	-1049.79	-0.43	-27.667	31.994	19.863	0.48	-0.5	1.27	0.87	1	0.408489208	0.029455698	16.59385592	0.029211633	2.06038313	0.003196238	2.79755858	0.003724431
225	S225L	not provided_likely pathogenic_pathogenic	DAMAGING	0	S	L	probablydamaging	0.994	0.0289	0.689	0.5382	10.22	9.93992	0.402975	0.658	-8	-2052.71	-1052.59	-5.699	-25.846	22.946	13.134	0.1	11	NA	NA	1	0.59872265	0.148536792	2.232280544	0.07133517	1.960676901	0.012244083	16.38427999	0.097839081
227	I227L	likely pathogenic	TOLERANT	1	I	L	benign	0.197	0.126	0.916	0.7041	1.97	7.29403	0.539311	0.659	-1	-2049.99	-1049.1	-1.277	-21.462	24.774	15.234	0.23	9.4	2.68	1.25	1	0.368165143	0.147976519	13.3848148	0.109633354	1.243743532	0.012393378	14.57364042	0.046810657
229	G229D	not provided_pathogenic	DAMAGING	0.01	G	D	probablydamaging	1	0.00026	0.00018	1.012	7.53	10.1662	0.304712	0.674	-3	-2047.17	-1044.63	-6.727	-22.997	22.294	9.741	0.7	NA	NA	20	NA	0.264820554	0.348375873	9.117580096	0.34035204	2.248484085	0.072957546	1.944485286	0.088187312
231	R231C	not provided_pathogenic	DAMAGING	0	R	C	probablydamaging	1	0.00026	0.00018	0.2855	12.58	11.1293	0.118835	0.602	-8	-2048.78	-1051.26	-7.688	-17.784	23.588	9.26	0.05	0	NA	NA	1	0.360584552	0.769833182	27.76402428	0.699286126	1.790967577	0.1112927	7.838536809	0.167196393
231	R231H	not provided_likely pathogenic_pathogenic	DAMAGING	0	R	H	probablydamaging	1	0.00026	0.00018	0.2855	9.19	11.1293	0.118835	0.602	-2	-2048.75	-1050.34	-4.805	-17.784	23.588	9.26	0.15	40	NA	NA	1	0.288689141	0.788234819	-0.83869196	0.699200689	1.791638963	0.111216375	7.842410449	0.167110956
234	Q234P	uncertain significance	DAMAGING	0	Q	P	probablydamaging	0.981	0.0399	0.75	0.2048	10.9	12.0309	0.0704303	0.684	-3	-2048.41	-1047.13	-5.766	-17.014	25.455	4.488	0.03	0	NA	NA	1	0.479736623	0.344568297	8.865287373	0.26154586	1.482604081	0.124329572	4.190164209	0.145373243
235	I235N	not provided_pathogenic	DAMAGING	0	I	N	probablydamaging	0.985	0.0375	0.74	0.4978	11.64	10.9839	0.100062	0.689	-5	-2047.62	-1047.4	-6.804	-15.556	22.205	3.144	0.1	NA	NA	NA	1	0.229316507	0.443169038	17.30153851	0.427448076	1.471394687	0.126169439	3.100114014	0.138103682
236	L236P	likely pathogenic	DAMAGING	0	L	P	probablydamaging	0.999	0.00574	0.136	0.7966	9.77	10.0083	0.265607	0.651	-7	-2044.08	-1044.32	-6.804	-18.507	22.109	0.722	0.03	0	NA	NA	1	0.110586424	0.817151263	43.78459897	0.748624699	1.892130624	0.2258389	1.56845697	0.234349351
236	L236R	likely pathogenic	DAMAGING	0	L	R	probablydamaging	1	0.00026	0.00018	0.7966	9.01	10.0083	0.265607	0.651	-8	-2046.43	-1043.14	-5.832	-18.507	22.109	0.722	0	54	NA	NA	1	0.137409231	0.846992263	7.116865024	0.78150756	1.892130624	0.2258389	1.656497339	0.239451908
243	R243C	uncertain significance_not provided_pathogenic	DAMAGING	0	R	C	probablydamaging	1	0.00026	0.00018	0.3992	12.58	8.58071	0.150727	0.86	-8	-2047.91	-1052.47	-7.776	-16.189	24.968	-12.154	0.12	67	1	NA	1	0.1436244	0.798637411	45.48445794	0.787808027	1.526172411	0.130863347	0.448828894	0.127087179
243	R243H	not provided_pathogenic	DAMAGING	0	R	H	probablydamaging	1	0.00026	0.00018	0.3992	9.19	8.58071	0.150727	0.86	-2	-2051.07	-1050.3	-4.86	-16.189	24.968	-12.154	0.13	66.2	NA	NA	1	0.131228088	0.790063971	46.19429341	0.779234587	1.115532468	0.616393623	0.470944967	0.112558838
248	W248R	uncertain significance_not provided_pathogenic	DAMAGING	0	W	R	probablydamaging	1	0.00026	0.00018	1.461	17.24	9.18673	0.362228	0.906	-2	-2045.67	-1047.92	-13.609	-14.382	15.681	-11.299	0	NA	NA	NA	1	0.286757308	0.101146507	29.65652242	0.07608199	2.730284693	0.053498072	0.731303457	0.038779743
251	L251P	not provided_pathogenic	DAMAGING	0	L	P	probablydamaging	0.998	0.0112	0.273	0.6864	9.77	10.8173	0.189938	0.886	-7	-2044.83	-1044.41	-6.804	-11.782	10.61	-12.963	0	NA	NA	NA	1	0.20453687	0.049365173	12.64178034	0.014754465	1.963786323	0.009506226	1.457123867	0.005337137
254	V254M	not provided_likely pathogenic_pathogenic	DAMAGING	0	V	M	probablydamaging	1	0.00026	0.00018	0.738	6.81	11.8009	0.0939742	0.844	-1	-2049.09	-1048.15	-2.916	-12.083	6.88	-16.843	0.07	NA	NA	NA	1	0.188038201	0.02736069	-3.411348277	0.007563371	1.504575031	0.004759312	1.973263235	0.003606866
258	H258R	not provided_pathogenic	DAMAGING	0	H	R	probablydamaging	0.975	0.0436	0.762	1.042	12.12	13.416	0.123955	0.907	-2	-2047.01	-1049.59	-7.776	-12.93	0.651	-17.045	0.05	-44	0.5	2.5	1	0.205175455	0.009288894	16.48927376	0.00324173	2.402457385	0.001528178	0.506765365	0.00041659
259	R259C	not provided_pathogenic	DAMAGING	0.01	R	C	probablydamaging	1	0.00026	0.00018	0.914	9.64	7.63987	0.406797	0.956	-8	-2044.36	-1048.44	-7.776	-16.018	0.106	-14.85	0.3	10	NA	NA	1	1.970455954	0.508205616	0.842795216	0.504699433	1.049436631	0.003703684	1.702335991	0.50333086
259	R259H	not provided_likely pathogenic_pathogenic	DAMAGING	0.01	R	H	probablydamaging	1	0.00026	0.00018	0.914	7.68	7.63987	0.406797	0.956	-2	-2047.97	-1048.52	-4.86	-16.018	0.106	-14.85	2	1	NA	1.7	0	0.29790343	0.508205616	9.759085974	0.504699433	1.048666404	0.003762301	2.052994826	0.00333086
261	E261D	not provided	DAMAGING	0	E	D	probablydamaging	1	0.00026	0.00018	0.6798	6.62	13.2955	0.142782	0.909	2	-2050.37	-1047.35	-2.916	-13.197	-4.477	-14.525	0.09	NA	NA	NA	1	0.205592992	0.015684176	22.64274331	0.005614138	1.648843833	0.002261636	1.095729119	0.002865366
261	E261K	not provided_likely pathogenic	DAMAGING	0	E	K	probablydamaging	1	0.00026	0.00018	0.6798	7.41	13.2955	0.142782	0.909	-4	-2047.69	-1048.33	-3.888	-13.197	-4.477	-14.525	0.05	NA	NA	NA	1	0.192509694	0.016814317	22.64274331	0.005614138	1.648843833	0.002261636	1.095729119	0.002865366
265	T265I	not provided_pathogenic	DAMAGING	0	T	I	probablydamaging	0.977	0.0424	0.758	0.3957	7.52	13.6035	0.0339001	0.849	-2	-2048.94	-1049.07	-5.832	-12.842	-6.464	-8.93	1	8	2	NA	0	0.162007903	0.018423073	3.884114145	0.00703481	1.435810024	0.004069038	1.767435813	0.003924425
269	G269D	not provided_pathogenic	DAMAGING	0	G	D	probablydamaging	1	0.00026	0.00018	0.6323	9.51	12.5665	0.0738153	0.788	-3	-2045.65	-1042.15	-6.804	-12.514	-8.256	-3.256	0	NA	NA	NA	1	0.179547245	0.619624435	60.52474363	0.602884008	1.010880282	0.512245366	0.429997838	0.511227638
269	G269S	not provided_pathogenic	DAMAGING	0	G	S	probablydamaging	0.998	0.0112	0.273	0.6323	8.41	12.5665	0.0738153	0.788	-2	-2049.53	-1047.33	-5.832	-12.514	-8.256	-3.256	0.15	70.7	1	0.4	1	0.054819108	0.611113356	9.684524778	0.094280565	1.193907319	0.003817763	1.279381979	0.002829807
272	G272V	not provided_pathogenic	TOLERANT	0.25	G	V	benign	0.425	0.103	0.892	0.7165	3.55	11.4601	0.28117	0.73	-5	-2049.26	-1051.2	-8.215	-12.931	-12.123	0.004	0.34	10	NA	NA	1	0.197097599	0.299598861	38.07436114	0.19927343	1.203814262	0.167047723	1.14596715	0.162327467
275	F275S	not provided	DAMAGING	0	F	S	possiblydamaging	0.954	0.051	0.787	0.8148	11.68	9.50063	0.374192	0.673	-6	-2046.32	-1048.59	-7.776	-15.159	-14.501	4.119	0.34	27	1.5	2	1	0.33347192	0.304289845	6.313275327	0.215702377	0.732751471	0.049238884	2.155046223	0.05181696
277	S277L	not provided_likely pathogenic_pathogenic	DAMAGING	0	S	L	probablydamaging	1	0.00026	0.00018	0.3139	10.22	13.6646	0.108138	0.7	-8	-2049.13	-1050.56	-5.832	-13.629	-11.684	8.363	0	-4.4	NA	NA	1	0.366160707	0.26002134	1.615209082	0.137401786	0.933675617	0.068178491	1.673635115	0.070246965
279	F279I	pathogenic	DAMAGING	0.03	F	I	benign	0.425	0.103	0.892	0.7992	7.32	10.6213	0.344982	0.717	-2	-2049.39	-1048.76	-4.855	-12.795	-16.943	9.247	1.5	-25	0.416666667	1	0	0.160807414	0.179446296	12.19514211	0.124911027	1.541472388	0.042013165	3.408401903	0.045681308
281	Y281C	not provided	DAMAGING	0	Y	C	probablydamaging	0.999	0.00574	0.136	0.6599	13.2	13.2049	0.186726	0.671	-4	-2050.03	-1046.77	-8.749	-14.287	-14.552	13.852	0	NA	NA	NA	1	0.318160449	0.212395879	-0.59609066	0.165950207	1.181708638	0.022532398	3.422142758	0.025155348
283	A283T	NA	DAMAGING	0.04	A	T	probablydamaging	0.977	0.0424	0.758	0.9759	6.33	11.8798	0.310218	0.733	-1	-2049.96	-1042.46	-3.633	-10.939	-18.643	14.964	0.2	9	NA	NA	1	0.112676757	0.308837958	-11.20421962	0.050087197	0.586829879	0.022585854	1.833063168	0.023625237
296	F296S	not provided	DAMAGING	0	F	S	probablydamaging	1	0.00026	0.00018	0.4958	12.32	13.7295	0.0943953	0.653	-6	-2048.54	-1049.25	-7.483	-13.351	-10.213	18.478	0.12	-10	NA	NA	1	0.109105466	0.148533438	1.870441912	0.035822361	0.712961344	0.003509551	1.93975745	0.003891071
300	A300T	uncertain significance_not provided_likely pathogenic	DAMAGING	0	A	T	probablydamaging	1	0.00026	0.00018	0.62	7.26	9.88383	0.320204	0.632	-1	-2048.59	-1049.43	-3.891	-18.894	-6.659	13.312	0.15	-19	NA	NA	1	0.795458326	0.169413676	-8.902458998	0.075336602	1.000115178	0.014298753	2.623703681	0.009573268
302	A302V	not provided_likely pathogenic_pathogenic	DAMAGING	0	A	V	probablydamaging	1	0.00026	0.00018	0.1591	7.24	14.6369	0.00932906	0.651	-2	-2048.66	-1048.06	-3.891	-14.096	-9.008	12.825	0.05	NA	NA	NA	1	0.200181752	0.230638746	-9.723758789	0.183348668	0.869726402	0.013217013	1.977784332	0.011821321
305	W305S	not provided_likely pathogenic_pathogenic	DAMAGING	0	W	S	probablydamaging	1	0.00026	0.00018	0.3242	17.32	12.9869	0.130138	0.602	-5	-2050.66	-1049.49	-13.62	-10.711	-5.476	11.397	0	NA	NA	NA	1	0.289129784	0.03105228	1.724266033	0.01261912	0.599194329	0.003661856	1.442434311	0.003073676
307	V307L	not provided_pathogenic	DAMAGING	0.02	V	L	possiblydamaging	0.798	0.0727	0.844	0.5225	3.71	11.8101	0.153433	0.588	-2	-2050.28	-1048.57	-2.919	-11.418	-3.932	6.253	1.3	-27	0.52	NA	0	0.203505698	0.029496507	15.2862603	0.017927701	1.658068993	0.001767132	1.24963707	0.00258804
310	V310I	not provided_likely pathogenic	TOLERANT	0.05	V	I	possiblydamaging	0.888	0.064	0.822	0.6607	3.08	14.0041	0.088048	0.5	2	-2048.42	-1048.5	-0.595	-7.334	-5.262	3.297	0	60	NA	NA	1	0.399217777	0.022441584	4.43455419	0.012757584	1.635110144	0.005337568	1.399312724	0.006312979
312	T312I	not provided_pathogenic	DAMAGING	0	T	I	probablydamaging	1	0.00026	0.00018	0.04889	9.09	13.3596	0.133242	0.573	-2	-2048.96	-1048.36	-5.537	-3.679	-1.802	4.435	0.1	NA	NA	NA	1	0.351262017	0.104064143	6.259432301	0.045263146	3.314871259	0.006988467	1.34201065	0.038661698
313	I313E	NA	DAMAGING	0	I	E	probablydamaging	1	0.00026	0.00018	0.1534	11.62	13.8638	0.100391	0.481	-5	-2046.54	-1046.48	-6.265	-4.201	0.681	7.244	0	NA	NA	NA	1	0.282883687	0.10801331	9.013643475	0.035328493	1.502830757	0.00425502	1.413449943	0.026296876
313	I313G	NA	DAMAGING	0	I	G	probablydamaging	1	0.00026	0.00018	0.1534	12.19	13.8638	0.100391	0.481	-11	-2050.64	-1048.52	-7.238	-4.201	0.681	7.244	0.8	0.6	NA	1.804545455	0	0.189875995	0.110622521	12.23513285	0.025412329	1.502830757	0.00425502	1.05774303	0.013771501
313	I313K	NA	DAMAGING	0	I	K	probablydamaging	1	0.00026	0.00018	0.1534	11.05	13.8638	0.100391	0.481	-6	-2043.1	-1045.39	-6.265	-4.201	0.681	7.244	0	NA	NA	NA	1	0.280457009	0.110622521	8.393719457	0.037937704	1.502830757	0.00425502	1.413449943	0.026296876
313	I313V	NA	TOLERANT	0.21	I	V	possiblydamaging	0.946	0.0537	0.795	0.1534	5.42	13.8638	0.100391	0.481	2	-2050.66	-1049.04	-0.662	-4.201	0.681	7.244	0.9	3.9	NA	1.118181818	0	0.178373093	0.109118085	8.921326806	0.024195358	0.607992505	0.003491048	1.763908206	0.013007528
314	G314S	not provided_pathogenic	DAMAGING	0	G	S	probablydamaging	1	0.00026	0.00018	0.06888	8.41	15.3278	0.11999	0.481	-2	-2048.24	-1047.66	-5.637	-3.066	-1.62	10.108	0.12	NA	NA	NA	1	0.299149795	0.152829965	3.534717985	0.066781284	0.979065824	0.002413178	1.455266011	0.0454964
315	Y315C	not provided_pathogenic	DAMAGING	0	Y	C	probablydamaging	1	0.00026	0.00018	0.3916	13.2	12.5677	0.170455	0.497	-4	-2049.27	-1048.05	-8.422	-4.544	0.215	13.09	0	NA	NA	NA	1	0.187417377	0.074234257	2.275748027	0.020361822	0.837474263	0.001516156	1.440914039	0.009096803
315	Y315S	not provided_pathogenic	DAMAGING	0	Y	S	probablydamaging	1	0.00026	0.00018	0.3916	12.42	12.5677	0.170455	0.497	-7	-2049.88	-1050.26	-8.356	-4.544	0.215	13.09	0	NA	NA	NA	1	0.221034309	0.050643495	2.006045772	0.020139211	0.81063853	0.001401866	1.447373429	0.008982513
316	G316E	not provided	DAMAGING	0	G	E	probablydamaging	1	0.00026	0.00018	0.05287	10.37	12.1177	0.269594	0.485	-4	-2049.43	-1051.41	-7.516	-3.238	-2.456	15.479	0.18	0	NA	NA	1	0.143228392	0.058424224	2.929074074	0.007654802	0.738117691	0.000607067	1.454165263	0.006298189
320	P320A	uncertain significance_not provided_pathogenic	DAMAGING	0	P	A	probablydamaging	1	0.00026	0.00018	0.2219	10.86	12.6347	0.22495	0.509	-2	-2052.1	-1049.32	-7.349	-5.467	-12.012	15.69	0	NA	NA	NA	1	0.101416709	0.08982883	1.152661846	0.022465922	0.535346886	0.003617753	1.179527601	0.003180487
320	P320H	not provided	DAMAGING	0	P	H	probablydamaging	1	0.00026	0.00018	0.2219	12.32	12.6347	0.22495	0.509	-4	-2050.06	-1045.73	-8.422	-5.467	-12.012	15.69	0	NA	NA	NA	1	0.100996148	0.090095282	1.026974817	0.02239347	0.535346886	0.003617753	1.179527601	0.003180487
322	T322A	not provided_pathogenic	DAMAGING	0	T	A	probablydamaging	1	0.00026	0.00018	0.2149	8.32	9.56182	0.410361	0.404	-1	-2048.18	-1047.53	-4.509	-4.728	-17.41	17.793	0	NA	NA	NA	1	0.013735407	1.148704377	6.575004473	0.058243941	0.528673011	0.003035928	1.418190555	0.003169614
322	T322M	not provided_pathogenic	DAMAGING	0	T	M	probablydamaging	1	0.00026	0.00018	0.2149	9	9.56182	0.410361	0.404	-4	-2048.58	-1046.53	-5.57	-4.728	-17.41	17.793	0	NA	NA	NA	1	0.013426684	1.152336272	6.613013071	0.058141985	0.528673011	0.003035928	1.418190555	0.003169614
322	T322R	not provided_pathogenic	DAMAGING	0	T	R	probablydamaging	1	0.00026	0.00018	0.2149	9.49	9.56182	0.410361	0.404	-6	-2051.72	-1049.68	-5.448	-4.728	-17.41	17.793	0	NA	NA	NA	1	0.014603901	1.068094129	6.608966521	0.057944638	0.528673011	0.003035928	1.418190555	0.003169614
325	G325R	not provided_pathogenic	DAMAGING	0	G	R	probablydamaging	1	0.00026	0.00018	0.1235	10.58	13.1597	0.0386171	0.474	-9	-2046.81	-1043.71	-7.449	-6.323	-16.764	12.996	0	NA	NA	NA	1	0.135775464	0.248047547	0.995258241	0.066615204	0.492527714	0.016373553	1.19439782	0.015994909
338	S338F	not provided_likely pathogenic	DAMAGING	0	S	F	probablydamaging	1	0.00026	0.00018	0.409	10.14	11.8785	0.192599	0.481	-6	-2050.42	-1049.65	-5.67	-4.027	-7.495	-4.186	0.05	12	NA	NA	1	0.304996997	0.027333282	36.37741165	0.015184215	3.704860536	0.005674315	0.649939555	0.005096864
339	F339S	not provided_pathogenic	DAMAGING	0	F	S	probablydamaging	1	0.00026	0.00018	0.3956	12.32	12.7578	0.137895	0.449	-6	-2049.32	-1047.84	-7.572	-7.748	-7.157	-5.056	0.04	0.5	NA	NA	1	0.293752536	0.031610346	13.55083659	0.023432847	2.26881108	0.002826014	1.161841476	0.002006668
341	A341V	not provided_pathogenic	DAMAGING	0	A	V	probablydamaging	1	0.00026	0.00018	0.3778	7.42	13.7303	0.168139	0.476	-2	-2049.27	-1048.1	-3.636	-5.002	-2.352	-4.637	0.06	60	5.591883614	0.28742515	1	0.077467298	0.026385428	23.85082388	0.007814793	1.261167519	0.001076028	1.620041615	0.000862982
342	L342F	not provided_likely pathogenic_pathogenic	DAMAGING	0	L	F	probablydamaging	1	0.00026	0.00018	0.6439	6.23	14.5538	0.118696	0.444	-3	-2049.93	-1049.08	-3.658	-5.909	-3.735	-8.087	0	NA	NA	NA	1	0.410485716	0.025492071	42.26079459	0.016385978	4.912346031	0.006180117	0.460233889	0.006059425
343	P343S	not provided	DAMAGING	0	P	S	probablydamaging	1	0.00026	0.00018	0.3279	10.86	13.5355	0.205481	0.378	-2	-2052.64	-1053.03	-7.605	-8.305	-0.829	-9.005	0	NA	NA	NA	1	0.304973651	0.024187362	43.32776782	0.016078749	5.069937479	0.008298501	0.460486276	0.008091028
344	A344V	uncertain significance_not provided_likely pathogenic_pathogenic	DAMAGING	0	A	V	probablydamaging	1	0.00026	0.00018	0.3204	7.4	14.6436	0.142128	0.408	-2	-2048.57	-1048.07	-3.594	-5.632	1.759	-8.309	1	40	NA	NA	1	0.034536763	0.029243799	10.90705468	0.004205537	1.4065248	0.000970751	1.879476983	0.000590674
357	Q357R	not provided	DAMAGING	0	Q	R	benign	0.449	0.1	0.889	0.6863	7.09	8.11424	0.327195	0.573	-2	-2049.89	-1049.51	-3.672	-4.621	8.962	-26.697	0.27	20	3	1	1	0.38679159	0.002935764	18.35983708	0.001306122	1.237685223	0.000507116	1.165166263	0.000400026
360	R360G	not provided_likely pathogenic	DAMAGING	0	R	G	probablydamaging	0.989	0.0346	0.723	1.042	11.41	8.00137	0.26479	0.667	-9	-2045.98	-1046.55	-6.56	-2.725	11.073	-30.54	0.2	NA	NA	NA	1	0.327643493	0.002634025	23.39872952	0.002395676	1.377679902	0.001956811	0.746847595	0.001596579
366	R366P	not provided	DAMAGING	0	R	P	probablydamaging	0.992	0.0314	0.704	0.3871	9.15	9.05519	0.322672	0.842	-4	-2047.84	-1045.07	-6.326	-9.589	17.729	-39.971	0	24.1	NA	NA	1	0.240829887	0.032820448	32.96782448	0.032566876	1.049737186	0.01613565	0.632791868	0.001826871
366	R366Q	not provided	DAMAGING	0.01	R	Q	probablydamaging	1	0.00026	0.00018	0.3871	6.16	9.05519	0.322672	0.842	-2	-2049.11	-1047.53	-3.606	-9.589	17.729	-39.971	0.22	29	1	NA	1	0.143918664	0.033523627	30.98697245	0.033270055	1.405682851	0.001978249	0.632791868	0.001826871
366	R366W	not provided_likely pathogenic_pathogenic	DAMAGING	0	R	W	probablydamaging	1	0.00026	0.00018	0.3871	10.32	9.05519	0.322672	0.842	-2	-2045.89	-1048.73	-7.311	-9.589	17.729	-39.971	0.3	39.2	NA	NA	1	0.105348911	0.032330331	26.47111651	0.032076759	1.053709199	0.014942353	0.928637367	0.000784953
371	A371T	uncertain significance_not provided	DAMAGING	0	A	T	probablydamaging	1	0.00026	0.00018	0.1523	7.26	14.549	0.0979797	0.815	-1	-2047.23	-1048.76	-3.769	-18.807	18.264	-39.869	0	21.9	NA	NA	1	0.120938552	0.091344995	33.0988721	0.090220089	1.003328545	0.009746905	0.56102194	6.33E-05
373	S373P	not provided	TOLERANT	0.08	S	P	probablydamaging	0.996	0.0222	0.545	1.629	6.06	13.0399	0.23343	0.84	-2	-2049.25	-1046.18	-2.822	-20.731	17.577	-45.011	0.05	37.9	NA	NA	1	0.182955201	0.172655161	18.94116532	0.168547241	1.33133243	0.069470047	1.079174921	0.067643886
379	W379R	not provided_likely pathogenic	DAMAGING	0	W	R	probablydamaging	1	0.00026	0.00018	0.3489	17.24	11.8361	0.142032	0.769	-2	-2048.94	-1049.05	-13.475	-30.336	19.544	-44.575	0	NA	NA	NA	1	0.499444686	0.080350464	2.377204102	0.080350464	1.333370149	0.000777234	1.07963595	0.000761057
380	R380S	not provided_likely benign_likely pathogenic	DAMAGING	0	R	S	probablydamaging	1	0.00026	0.00018	0.3027	9.75	11.9072	0.233143	0.74	-3	-2048.95	-1047.9	-5.775	-30.687	17.606	-47.824	0.33	0	NA	NA	1	0.271790023	0.102627678	15.01924138	0.058055456	1.337869971	0.004546512	1.07963595	0.004511979
391	T391I	not provided	DAMAGING	0.02	T	I	probablydamaging	0.999	0.00574	0.136	0.261	9.03	11.1536	0.186368	0.695	-2	-2050.78	-1048.42	-4.666	-33.355	21.551	-52.958	0.85	0	NA	NA	0	0.273684495	0.207233146	15.44351986	0.178983194	1.34045584	0.000121189	1.07963595	0.000121189
392	W392R	not provided	DAMAGING	0	W	R	probablydamaging	1	0.00026	0.00018	1.454	16.87	7.57427	0.370364	0.695	-2	-2055.04	-1052.69	-12.219	-35.132	19.323	-55.466	0	28.3	NA	NA	1	0.756356684	0.128369247	2.116661989	0.128369247	1.34045584	5.42E-05	1.07963595	5.42E-05
393	K393M	uncertain significance_not provided_likely pathogenic	DAMAGING	0.01	K	M	probablydamaging	1	0.00026	0.00018	2.154	7.75	5.45523	0.471795	0.71	-2	-2042.72	-1042.38	-4.416	-33.048	20.737	-58.281	0.33	0	NA	NA	1	0.948540141	0.56058033	12.90636278	0.559086479	1.34045584	1.66E-05	1.07963595	1.66E-05
393	K393N	not provided_likely benign	TOLERANT	0.18	K	N	possiblydamaging	0.77	0.0759	0.85	2.154	3.56	5.45523	0.471795	0.71	-1	-2048.07	-1047.88	-2.251	-33.048	20.737	-58.281	1	13.3	NA	NA	0	0.350945145	0.56058033	1.011959589	0.559086479	1.34045584	1.66E-05	1.07963595	1.66E-05
520	M520R	not provided_likely pathogenic_pathogenic	DAMAGING	0	M	R	possiblydamaging	0.907	0.0615	0.815	0.9933	12.09	11.5194	0.151503	1.015	-4	-2049.17	-1048.8	-4.404	-26.757	7.15	-48.227	0	NA	NA	NA	1	0.209370327	0.022247076	11.84838754	0.022247076	1.335365225	0.00581892	1.076267293	0.005739657
522	Y522S	not provided_pathogenic	DAMAGING	0	Y	S	possiblydamaging	0.771	0.0758	0.85	0.6934	11.33	12.747	0.18422	1.001	-7	-2047.49	-1048.26	-7.755	-25.885	11.441	-44.974	0.1	7	NA	NA	1	0.23007395	0.089307388	25.17000962	0.074452166	1.336768454	0.052944203	1.07963595	0.052370779
525	A525T	not provided_likely pathogenic_pathogenic	DAMAGING	0	A	T	probablydamaging	1	0.00026	0.00018	0.3731	6.71	14.1644	0.101611	0.976	-1	-2047.31	-1047.33	-3.506	-21.054	11.87	-43.807	0.36	22	1.34045584	1.07963595	1	0.09064847	0.134365785	23.36338596	0.127925669	1.015987206	0.003001862	0.585121625	0.000364404
533	R533W	uncertain significance_not provided_pathogenic	DAMAGING	0.03	R	W	probablydamaging	1	0.00026	0.00018	0.4498	9.46	7.87116	0.452684	0.855	-2	-2044.37	-1045.16	-5.958	-13.815	12.843	-33.954	0.72	13.9	1	NA	0	0.097662127	0.013611724	22.70794313	0.012977912	1.333616219	0.003247906	1.101024086	0.002717687
539	R539W	not provided_pathogenic	DAMAGING	0	R	W	probablydamaging	1	0.00026	0.00018	0.3226	10.11	8.21456	0.408414	0.766	-2	-2044	-1046.45	-6.604	-7.857	1.681	-38.906	0.17	33.9	1	0.40990991	1	0.198654578	0.003488537	18.5380833	0.000634991	1.4540382	0.000469672	1.211772942	0.000408778
546	S546L	not provided_likely pathogenic_pathogenic	DAMAGING	0	S	L	probablydamaging	0.987	0.036	0.731	0.1776	10.26	9.01168	0.335571	0.6826	-8	-2049.09	-1051.25	-4.951	-8.009	1.497	-49.304	0.25	35.35	1.304347826	0.814814815	1	0.182044433	0.001940328	41.28123045	0.001824139	1.099035077	0.000867279	0.761022561	0.00061702
555	R555C	not provided_likely pathogenic_pathogenic	DAMAGING	0	R	C	probablydamaging	1	0.00026	0.00018	0.2751	12.73	10.0679	0.22908	0.33	-8	-2048.46	-1049.61	-7.012	-6.445	4.275	-62.937	0.25	54.33333333	NA	NA	1	0.121170582	0.034573129	50.4643962	0.034573129	1.093774816	0.034066078	0.72092384	0.034066078
555	R555H	not provided_likely pathogenic_pathogenic	DAMAGING	0	R	H	probablydamaging	1	0.00026	0.00018	0.2751	9.34	10.0679	0.22908	0.33	-2	-2049.15	-1047.88	-4.383	-6.445	4.275	-62.937	0.12	49.9	1.089285714	0.717741935	1	0.247784897	0.034573129	54.78226898	0.034573129	1.478051892	0.000393363	0.993301983	0.000393363
557	K557E	not provided_likely pathogenic_pathogenic	DAMAGING	0	K	E	probablydamaging	1	0.00026	0.00018	0.2782	7.53	7.86513	0.42834	0.532	-4	-2049.82	-1049.19	-3.484	-8.701	-0.182	-64.84	0	95.3	NA	NA	1	0.194166497	0.016188231	51.69690244	0.016188231	1.123443474	0.008434004	0.742853087	0.008434004
562	R562M	not provided	DAMAGING	0	R	M	probablydamaging	1	0.00026	0.00018	0.3266	10.54	10.3224	0.173927	0.65	-4	-2048.08	-1049.16	-5.259	-7.422	1.869	-73.035	0.43	43.3	1.549450549	1.066666667	1	0.065098681	0.0025419	80.10444308	0.0025419	1.089285714	0.000447228	0.717741935	0.000447228
